# Supplementary material for: Identification and Replication of Three Novel Myopia Common Susceptibility Gene Loci on Chromosome 3q26 using Linkage and Linkage Disequilibrium Mapping
Source: PLoS Genet. 2008 Oct 10;4(10):e1000220. doi: 10.1371/journal.pgen.1000220 (PMC2556391; doi:10.1371/journal.pgen.1000220)
Supplement: Table S1 — 3q26 HapMap II LDU map. (2.06 MB XLS) [file pgen.1000220.s004.xls]

## Sheet: 3q26 HapMap II LDU map
rs_SNP	kb_May2004	LDU_HapMap II
rs17170	157373	2746.11
rs4680239	157378	2746.11
rs6441046	157382	2746.11
rs4577423	157382	2746.12
rs11922447	157384	2746.15
rs13085540	157385	2746.16
rs13065597	157385	2746.17
rs13086158	157385	2746.17
rs13086539	157385	2746.17
rs13086888	157385	2746.17
rs1391889	157386	2746.17
rs4679765	157387	2746.17
rs6770125	157387	2746.17
rs6441048	157389	2746.17
rs1353812	157390	2746.17
rs6441050	157404	2746.17
rs1499053	157407	2746.17
rs4505650	157412	2746.17
rs1546229	157412	2746.17
rs1391890	157414	2746.17
rs13099875	157415	2746.17
rs4530487	157416	2746.17
rs4680244	157416	2746.17
rs13062883	157416	2746.17
rs13094737	157423	2746.17
rs13070168	157428	2746.17
rs13076854	157429	2746.17
rs13077031	157429	2746.17
rs1499055	157431	2746.17
rs4680249	157434	2746.17
rs13070956	157435	2746.17
rs13070615	157435	2746.17
rs1903854	157435	2746.17
rs9866991	157437	2746.17
rs1499056	157438	2746.17
rs9864967	157438	2746.17
rs728382	157439	2746.17
rs9818040	157440	2746.17
rs13069920	157441	2746.17
rs6764861	157441	2746.17
rs2173492	157441	2746.17
rs13086617	157443	2746.17
rs963226	157446	2746.17
rs963227	157446	2746.17
rs7627105	157447	2746.17
rs9870819	157448	2746.33
rs986963	157451	2746.33
rs986962	157451	2746.33
rs6414384	157451	2746.33
rs4680252	157453	2746.33
rs4679771	157456	2746.33
rs7632403	157461	2746.33
rs13063680	157464	2746.33
rs13081735	157467	2746.33
rs11706532	157467	2746.33
rs1814218	157468	2746.33
rs7641186	157470	2746.33
rs12374140	157471	2746.33
rs1160221	157474	2746.33
rs13093003	157474	2746.33
rs10222673	157475	2746.33
rs2167144	157477	2746.33
rs4143533	157479	2746.5
rs4143532	157479	2746.5
rs13082914	157488	2746.5
rs13083584	157488	2746.5
rs1551066	157493	2747.18
rs1027530	157494	2747.53
rs4056367	157495	2747.62
rs882089	157495	2747.62
rs2167143	157500	2747.62
rs9874261	157510	2747.62
rs3755625	157512	2747.62
rs6770663	157515	2747.62
rs12630004	157517	2747.62
rs1874952	157517	2747.62
rs498033	157517	2747.62
rs4680258	157519	2747.62
rs4680259	157520	2747.62
rs9879514	157520	2747.62
rs3772231	157521	2747.62
rs3772232	157524	2747.62
rs3821415	157528	2747.62
rs3755627	157530	2747.62
rs3772233	157530	2747.62
rs3772235	157532	2747.63
rs3772236	157533	2747.63
rs3821416	157533	2747.63
rs10513486	157535	2747.63
rs6795493	157536	2747.63
rs16826004	157538	2747.97
rs2122419	157541	2747.97
rs3772238	157544	2748.2
rs6441061	157551	2748.2
rs12635635	157556	2748.2
rs17309427	157560	2748.38
rs6786247	157561	2748.38
rs9859443	157562	2748.52
rs12107383	157563	2748.52
rs6441063	157567	2748.52
rs1450111	157568	2748.55
rs1450110	157568	2748.55
rs6441064	157568	2748.59
rs9853634	157570	2748.61
rs3772249	157574	2748.61
rs938417	157574	2748.61
rs4989481	157575	2748.61
rs3772252	157579	2748.61
rs3772253	157579	2748.61
rs7622423	157580	2748.61
rs7613469	157580	2748.61
rs11708859	157581	2748.61
rs9850840	157582	2748.61
rs3772254	157582	2748.61
rs7631581	157583	2748.61
rs3821417	157585	2748.61
rs3772255	157585	2748.61
rs940050	157586	2748.61
rs3772257	157586	2748.61
rs10513487	157586	2748.61
rs7615568	157588	2748.61
rs11926141	157588	2748.61
rs11926292	157588	2748.61
rs1450106	157588	2748.61
rs3755629	157589	2748.61
rs3755630	157589	2748.61
rs17238004	157589	2748.61
rs17238018	157589	2748.61
rs3796166	157591	2748.62
rs6790537	157591	2748.62
rs11706548	157592	2748.63
rs7619720	157593	2748.63
rs3772261	157594	2748.63
rs3821419	157594	2748.63
rs1450105	157594	2748.63
rs16826083	157596	2748.63
rs3821420	157599	2748.63
rs816547	157605	2748.63
rs7642628	157611	2748.68
rs6801464	157611	2748.7
rs13324876	157613	2748.7
rs17238651	157614	2748.7
rs3772262	157616	2748.7
rs816543	157622	2748.95
rs816546	157630	2748.95
rs1450107	157630	2748.95
rs16826108	157631	2748.95
rs12054022	157632	2748.95
rs997876	157633	2749.04
rs2122418	157633	2749.04
rs6780967	157636	2749.1
rs4680264	157636	2749.1
rs4679773	157636	2749.1
rs10513488	157638	2749.12
rs17350157	157638	2749.12
rs4680266	157639	2749.12
rs4680267	157639	2749.12
rs9867471	157640	2749.12
rs9289965	157640	2749.12
rs1357432	157640	2749.12
rs1357433	157641	2749.12
rs2320893	157641	2749.12
rs1403445	157641	2749.12
rs6777084	157642	2749.27
rs4679775	157642	2749.27
rs958129	157643	2749.32
rs6790406	157643	2749.32
rs11917301	157645	2749.59
rs6796811	157645	2749.64
rs6772280	157645	2749.65
rs6797169	157645	2749.65
rs3732515	157646	2749.65
rs3732516	157646	2749.65
rs7644745	157647	2749.65
rs4574239	157648	2749.73
rs13324719	157648	2749.73
rs13324766	157648	2749.74
rs13324809	157648	2749.74
rs1996876	157649	2749.74
rs10428230	157649	2749.74
rs10428233	157650	2749.81
rs9876870	157650	2749.98
rs12631609	157651	2749.98
rs16826199	157653	2749.98
rs16826202	157654	2749.98
rs3755631	157655	2749.98
rs6789361	157656	2749.99
rs9289968	157656	2750.15
rs940051	157657	2750.7
rs2293197	157658	2750.7
rs2293198	157658	2750.7
rs2293200	157658	2750.7
rs3772265	157659	2750.7
rs3817460	157661	2750.7
rs2280561	157661	2750.7
rs6777276	157664	2750.7
rs13315136	157665	2750.7
rs7648656	157666	2750.7
rs13323374	157667	2750.7
rs7629988	157667	2750.7
rs1546750	157669	2750.7
rs6770093	157670	2750.7
rs954523	157671	2750.77
rs11925535	157673	2750.77
rs3772270	157675	2750.77
rs7625266	157677	2750.77
rs7609737	157680	2750.77
rs13093806	157680	2750.77
rs11924934	157684	2750.77
rs1879977	157685	2750.77
rs17352408	157685	2750.77
rs2679596	157686	2750.77
rs7644005	157687	2750.77
rs11918294	157688	2750.79
rs13095723	157694	2750.79
rs868286	157694	2750.79
rs2720283	157696	2750.79
rs1522980	157696	2750.79
rs9850059	157701	2750.85
rs16826325	157701	2750.85
rs13084354	157702	2750.86
rs12490937	157703	2750.86
rs11928428	157706	2750.86
rs11716908	157707	2750.86
rs11721167	157707	2750.86
rs17431517	157709	2750.86
rs12492343	157710	2750.86
rs12485831	157710	2750.86
rs6772323	157710	2750.86
rs17353162	157711	2750.86
rs7644368	157711	2750.91
rs7644433	157711	2750.91
rs13092835	157712	2750.92
rs2720280	157713	2750.92
rs2720281	157713	2750.92
rs2679597	157713	2750.92
rs12107940	157714	2750.92
rs12107169	157714	2750.92
rs12107954	157714	2750.92
rs9942113	157715	2750.92
rs12054056	157715	2750.92
rs3817366	157715	2750.92
rs17317854	157716	2750.92
rs2679595	157716	2750.92
rs4295133	157717	2750.92
rs4470463	157717	2750.92
rs4470464	157717	2750.96
rs17239426	157717	2751.01
rs4283533	157718	2751.01
rs4302336	157718	2751.01
rs11926999	157719	2751.14
rs2249499	157720	2751.14
rs13092077	157720	2751.14
rs13092847	157720	2751.17
rs13097501	157721	2751.24
rs4574240	157721	2751.24
rs4254604	157721	2751.24
rs4254605	157721	2751.24
rs9848416	157722	2751.27
rs9830768	157722	2751.27
rs9831425	157722	2751.35
rs4680274	157723	2751.42
rs756335	157723	2751.49
rs6441074	157724	2751.49
rs6441075	157724	2751.49
rs6441076	157724	2751.49
rs7619602	157725	2751.49
rs2280299	157725	2751.49
rs2280298	157725	2751.49
rs4680276	157727	2751.49
rs13088140	157728	2751.53
rs13065924	157728	2751.53
rs4680277	157728	2751.53
rs875582	157731	2751.65
rs875581	157731	2751.65
rs13083246	157731	2751.65
rs9830714	157731	2751.65
rs12632052	157731	2751.65
rs2280032	157731	2751.65
rs2280031	157732	2751.65
rs2280030	157732	2751.65
rs4680280	157733	2751.65
rs4680281	157733	2751.65
rs4680282	157733	2751.65
rs6797292	157734	2751.65
rs6785996	157734	2751.65
rs908807	157737	2751.65
rs907060	157738	2751.65
rs1027915	157738	2751.65
rs10936027	157739	2751.73
rs1510278	157740	2751.73
rs1046666	157741	2751.93
rs6764992	157742	2751.93
rs8665	157742	2751.93
rs3773714	157743	2752
rs1510277	157743	2752
rs6792998	157745	2752
rs6795731	157745	2752
rs10513492	157745	2752
rs6802811	157747	2752
rs3821686	157749	2752
rs3773716	157750	2752
rs9820091	157750	2752
rs12631297	157751	2752
rs10513493	157751	2752
rs12485604	157752	2752.16
rs2292339	157754	2752.16
rs2292340	157755	2752.16
rs1518962	157755	2752.16
rs2874390	157756	2752.16
rs9874927	157757	2752.16
rs9789987	157758	2752.25
rs16826539	157764	2752.28
rs11925379	157767	2752.29
rs13320517	157769	2752.54
rs9812232	157770	2752.54
rs13063568	157770	2752.54
rs7644829	157772	2752.54
rs925347	157772	2752.54
rs7647715	157773	2752.54
rs1510271	157774	2752.54
rs10513494	157774	2752.54
rs11718663	157774	2752.54
rs2320895	157775	2752.54
rs907059	157775	2752.54
rs7640363	157776	2752.55
rs7640295	157776	2752.55
rs7652356	157776	2752.55
rs7618375	157776	2752.55
rs9882596	157776	2752.55
rs9831507	157777	2752.55
rs874662	157777	2752.55
rs13314546	157777	2752.55
rs874642	157778	2752.55
rs874641	157778	2752.55
rs12696038	157778	2752.55
rs4679778	157779	2752.55
rs4680283	157779	2752.55
rs9870053	157779	2752.55
rs9870256	157779	2752.55
rs9832367	157779	2752.55
rs9870575	157779	2752.55
rs16826570	157780	2752.55
rs17367831	157780	2752.55
rs16826572	157780	2752.55
rs6650896	157781	2752.55
rs6441080	157782	2752.55
rs6441081	157782	2752.55
rs7615384	157782	2752.55
rs1983205	157783	2752.55
rs1510272	157783	2752.55
rs1510273	157784	2752.55
rs9289970	157784	2752.55
rs12490939	157785	2752.55
rs12488202	157785	2752.55
rs12494621	157788	2752.55
rs6808027	157795	2752.55
rs7634966	157796	2752.55
rs9843340	157800	2752.55
rs13322475	157803	2752.55
rs17434049	157803	2752.55
rs10513491	157803	2752.55
rs9869703	157805	2752.55
rs6802056	157809	2752.55
rs12497676	157809	2752.55
rs12491346	157809	2752.55
rs12491303	157809	2752.55
rs12492935	157811	2752.55
rs12492985	157811	2752.55
rs2063352	157811	2752.55
rs7372717	157812	2752.55
rs4679780	157812	2752.55
rs4680288	157813	2752.55
rs4679781	157813	2752.55
rs4680289	157813	2752.55
rs7633365	157814	2752.55
rs4680291	157814	2752.55
rs9836799	157815	2752.55
rs11920076	157815	2752.55
rs11927843	157815	2752.55
rs6441087	157815	2752.55
rs12492052	157817	2752.55
rs12485642	157817	2752.55
rs7626320	157818	2752.55
rs2176618	157818	2752.55
rs12485954	157819	2752.55
rs7651778	157819	2752.6
rs11919879	157820	2752.73
rs10446282	157820	2752.75
rs6791125	157821	2752.75
rs7638936	157822	2752.75
rs10936032	157824	2752.75
rs12493566	157824	2752.78
rs2089735	157825	2752.78
rs2102506	157826	2752.78
rs6762762	157826	2752.78
rs12631936	157826	2752.78
rs13090418	157828	2752.78
rs1983204	157828	2752.82
rs9647348	157830	2752.82
rs2292336	157831	2752.82
rs885255	157831	2752.82
rs9833654	157832	2752.82
rs12489699	157832	2752.82
rs7632294	157833	2752.82
rs9865431	157834	2752.82
rs9811767	157835	2752.82
rs6792049	157836	2753.31
rs13092225	157838	2753.47
rs13097957	157839	2753.47
rs4680294	157840	2753.5
rs11926561	157840	2753.5
rs1397192	157842	2753.55
rs12485328	157843	2753.55
rs985855	157845	2753.55
rs1510279	157848	2753.55
rs1510280	157849	2753.55
rs7617108	157853	2753.55
rs7639306	157853	2753.55
rs10428096	157854	2753.55
rs1510276	157854	2753.55
rs6807248	157854	2753.55
rs16826679	157855	2753.55
rs6807894	157855	2753.55
rs10936033	157855	2753.55
rs10936034	157855	2753.55
rs10936035	157855	2753.55
rs6772236	157855	2753.55
rs4273327	157855	2753.55
rs6441091	157856	2753.55
rs6766154	157857	2753.55
rs6790457	157857	2753.55
rs6778962	157857	2753.55
rs12486016	157858	2753.55
rs12696042	157859	2753.55
rs1397190	157859	2753.55
rs9289971	157873	2753.55
rs345985	157880	2753.55
rs184695	157880	2753.55
rs2665390	157880	2753.55
rs3851992	157882	2753.57
rs344008	157889	2753.57
rs7651446	157890	2753.57
rs193197	157894	2753.58
rs1367311	157901	2753.6
rs1367312	157902	2753.64
rs1469536	157911	2753.64
rs17373227	157914	2753.68
rs11709829	157917	2753.68
rs9882795	157922	2753.68
rs168247	157923	2753.68
rs1560414	157924	2753.73
rs891463	157925	2753.78
rs13061457	157926	2753.78
rs237250	157927	2753.78
rs344035	157944	2753.78
rs344034	157946	2753.78
rs344030	157947	2753.78
rs8792	157948	2753.78
rs344027	157951	2753.78
rs10513495	157952	2753.78
rs13068223	157954	2753.78
rs9838430	157954	2753.78
rs9822953	157955	2753.78
rs9871258	157957	2753.78
rs344051	157959	2753.78
rs391833	157963	2753.94
rs2043108	157964	2753.94
rs6797082	157967	2753.94
rs1430408	157972	2753.94
rs9867857	157974	2753.94
rs12497777	157978	2753.94
rs88053	157981	2753.94
rs344022	157982	2753.94
rs4098	157984	2753.96
rs17380954	157988	2753.96
rs343994	157988	2753.96
rs193196	157989	2753.96
rs1529581	157990	2753.96
rs343993	157991	2753.96
rs7623691	157991	2754.06
rs168244	157993	2754.06
rs386736	157996	2754.06
rs1430412	158004	2754.06
rs1430410	158008	2754.12
rs3796172	158011	2754.12
rs343992	158013	2754.13
rs9847692	158014	2754.13
rs12497539	158017	2754.13
rs11717138	158017	2754.13
rs919520	158020	2754.21
rs9874866	158021	2754.35
rs9858861	158025	2754.42
rs9820830	158025	2754.42
rs344072	158029	2754.57
rs344073	158030	2754.57
rs2653817	158031	2754.58
rs168248	158031	2754.58
rs344074	158031	2754.58
rs16826825	158033	2754.58
rs344076	158035	2754.58
rs344078	158037	2754.58
rs171080	158038	2754.58
rs344079	158038	2754.58
rs344080	158038	2754.58
rs344081	158039	2754.58
rs344082	158039	2754.58
rs344083	158039	2754.58
rs344084	158039	2754.58
rs7638625	158041	2754.58
rs344085	158041	2754.58
rs344086	158042	2754.58
rs344087	158043	2754.58
rs344088	158044	2754.58
rs1244612	158046	2754.58
rs13326414	158046	2754.58
rs344091	158047	2754.58
rs344092	158047	2754.58
rs9840515	158048	2754.58
rs9837038	158051	2754.58
rs414683	158053	2754.58
rs2633815	158056	2754.58
rs491423	158057	2754.58
rs453219	158057	2754.58
rs13070271	158060	2754.58
rs9861359	158061	2754.58
rs16826858	158061	2754.58
rs4234314	158061	2754.58
rs16826864	158063	2754.58
rs16826869	158063	2754.58
rs11927500	158063	2754.58
rs7616633	158064	2754.58
rs7630909	158064	2754.58
rs9878709	158064	2754.58
rs4680309	158066	2754.58
rs6441099	158067	2754.58
rs2874488	158069	2754.58
rs6441100	158069	2754.58
rs6765353	158069	2754.58
rs7638330	158070	2754.58
rs11713637	158074	2754.58
rs6786167	158074	2754.58
rs2321290	158074	2754.58
rs2321291	158084	2754.58
rs7373804	158086	2754.58
rs4680312	158089	2754.58
rs6787535	158092	2754.58
rs17382119	158092	2754.58
rs13094553	158092	2754.58
rs6787952	158092	2754.58
rs11921839	158093	2754.58
rs16826899	158093	2754.58
rs13321802	158094	2754.58
rs9871817	158094	2754.58
rs9876148	158095	2754.58
rs9867621	158097	2754.58
rs11914959	158099	2754.58
rs9870137	158099	2754.58
rs1320011	158100	2754.58
rs10513499	158104	2754.58
rs6792917	158104	2754.58
rs6795327	158104	2754.58
rs6795516	158104	2754.58
rs12638253	158109	2754.58
rs16826906	158115	2754.58
rs873337	158117	2754.59
rs1574980	158118	2754.59
rs2874490	158118	2754.59
rs7609851	158121	2754.59
rs7635521	158122	2754.59
rs9883439	158123	2754.59
rs7650127	158125	2754.59
rs6441103	158126	2754.59
rs2321292	158126	2754.59
rs7637701	158128	2754.59
rs17442045	158130	2754.6
rs7621699	158130	2754.6
rs9855917	158131	2754.6
rs2321293	158132	2754.6
rs2874491	158132	2754.6
rs9865905	158132	2754.6
rs6802511	158137	2754.6
rs4680317	158139	2754.6
rs4315647	158142	2754.6
rs1995425	158145	2754.6
rs13088978	158151	2754.6
rs9878585	158153	2754.6
rs9844054	158158	2754.6
rs6803064	158161	2754.64
rs9814813	158163	2754.64
rs10513503	158163	2754.64
rs6441104	158164	2754.64
rs16826948	158164	2754.64
rs4234316	158165	2754.64
rs2874494	158165	2754.64
rs2874495	158165	2754.64
rs6763233	158166	2754.64
rs987724	158166	2754.64
rs1319418	158166	2754.64
rs10212230	158174	2754.64
rs2101167	158174	2754.64
rs6762708	158174	2754.64
rs12634915	158175	2754.64
rs2321455	158176	2754.64
rs1384538	158178	2754.64
rs10936043	158179	2754.64
rs6780427	158180	2754.77
rs6441106	158182	2755.32
rs7612970	158182	2755.32
rs10936044	158182	2755.32
rs9878410	158183	2755.32
rs7635876	158183	2755.32
rs1871967	158184	2755.34
rs9850675	158184	2755.35
rs16826968	158184	2755.39
rs10513502	158185	2755.42
rs9829685	158187	2755.42
rs10513501	158187	2755.42
rs1482850	158189	2755.42
rs1032044	158190	2755.42
rs10936045	158190	2755.42
rs6441107	158192	2755.42
rs11920497	158192	2755.42
rs17383524	158194	2755.42
rs7624328	158195	2755.42
rs4680324	158197	2755.42
rs12494440	158198	2755.42
rs4680326	158198	2755.45
rs10513500	158199	2755.45
rs6799034	158201	2755.45
rs10936047	158201	2755.45
rs6769719	158202	2755.45
rs1552194	158203	2755.45
rs9875244	158204	2755.45
rs4680327	158207	2755.45
rs4680328	158207	2755.45
rs9811993	158208	2755.45
rs9829700	158208	2755.45
rs1384541	158209	2755.45
rs4574238	158209	2755.45
rs11927587	158209	2755.45
rs4263246	158209	2755.45
rs10804776	158210	2755.45
rs1842840	158211	2755.45
rs11929637	158211	2755.45
rs7616314	158211	2755.45
rs7616559	158211	2755.45
rs2046269	158212	2755.45
rs12629809	158212	2755.45
rs1482860	158213	2755.45
rs2046270	158213	2755.45
rs1482862	158214	2755.45
rs12491332	158214	2755.45
rs1482863	158214	2755.45
rs2321458	158216	2755.45
rs11716223	158217	2755.45
rs13319713	158217	2755.45
rs1600978	158218	2755.45
rs9842862	158219	2755.45
rs9839037	158222	2755.45
rs10936051	158223	2755.45
rs10936052	158223	2755.45
rs2321456	158225	2755.45
rs11715321	158225	2755.45
rs11716210	158226	2755.45
rs11720579	158226	2755.45
rs10936053	158228	2755.45
rs1482854	158229	2755.45
rs1032042	158229	2755.45
rs6774012	158230	2755.45
rs12636741	158232	2755.45
rs10936054	158232	2755.45
rs10936055	158232	2755.45
rs1600976	158234	2755.47
rs13319911	158235	2755.48
rs4680332	158236	2755.59
rs9852415	158237	2755.65
rs1482856	158237	2755.65
rs1482857	158237	2755.65
rs13082176	158238	2755.65
rs1384542	158239	2755.66
rs10936057	158241	2755.66
rs9851046	158242	2755.66
rs9838466	158243	2755.66
rs4680334	158244	2755.66
rs1351654	158247	2755.66
rs2128536	158250	2755.66
rs4680336	158253	2755.66
rs6774654	158254	2755.66
rs6441108	158255	2755.66
rs7627652	158256	2755.66
rs7649798	158256	2755.66
rs2046273	158260	2755.69
rs922864	158264	2755.69
rs931245	158264	2755.69
rs6441109	158265	2755.69
rs6797982	158266	2755.69
rs9289975	158266	2755.76
rs10936058	158267	2755.76
rs9790244	158268	2755.76
rs10936060	158269	2755.76
rs11719102	158269	2755.76
rs9877642	158270	2755.84
rs4680337	158271	2755.84
rs9812759	158272	2755.84
rs2128535	158272	2755.84
rs4680338	158277	2757.03
rs13322435	158278	2757.03
rs17451107	158280	2757.03
rs10049088	158280	2757.03
rs10049090	158280	2757.03
rs1482852	158281	2757.03
rs17451232	158281	2757.03
rs1482853	158281	2757.03
rs900399	158281	2757.03
rs900400	158281	2757.03
rs11720805	158283	2757.03
rs11712937	158283	2757.03
rs11719286	158285	2757.03
rs16827231	158285	2757.03
rs9822326	158286	2757.03
rs1384539	158295	2757.03
rs9840556	158298	2757.03
rs2306531	158300	2757.08
rs9867835	158303	2757.78
rs6793284	158304	2757.78
rs6441111	158305	2757.78
rs11928575	158305	2757.78
rs13080377	158306	2757.78
rs13314825	158307	2757.79
rs2321535	158308	2757.9
rs729257	158312	2757.9
rs6805781	158313	2757.9
rs7623382	158316	2757.9
rs9870220	158316	2757.9
rs16827244	158316	2757.9
rs2086667	158319	2757.9
rs7624327	158320	2757.9
rs1545854	158323	2757.9
rs9289976	158325	2757.9
rs7644860	158331	2757.9
rs6804292	158332	2757.9
rs6804404	158333	2757.91
rs4325879	158335	2758
rs12487629	158335	2758.03
rs4266144	158335	2758.03
rs4561781	158336	2758.06
rs13064720	158338	2758.32
rs6765828	158341	2758.85
rs4680340	158344	2758.85
rs6809003	158344	2758.85
rs6809307	158345	2758.85
rs6809394	158345	2758.85
rs4680342	158356	2758.85
rs6441116	158360	2758.85
rs5003893	158362	2758.85
rs9878138	158365	2758.85
rs7621912	158367	2758.85
rs12488480	158368	2758.85
rs3935750	158371	2758.85
rs6805989	158374	2758.85
rs4680343	158375	2758.85
rs4680345	158375	2758.85
rs6767619	158376	2758.85
rs7618171	158378	2758.85
rs6805114	158380	2758.85
rs6441121	158383	2758.85
rs9867618	158384	2758.85
rs4563363	158387	2758.85
rs2133952	158398	2758.85
rs16827308	158402	2758.85
rs1995304	158403	2758.85
rs12496111	158404	2758.85
rs6771109	158406	2758.85
rs12634818	158407	2758.85
rs7638194	158421	2758.85
rs12489799	158422	2758.85
rs10936073	158429	2758.85
rs12491378	158429	2758.85
rs9827676	158433	2758.85
rs16827322	158434	2758.85
rs10451916	158435	2758.85
rs1392799	158435	2758.85
rs6808457	158436	2758.85
rs4679788	158437	2758.85
rs16827334	158439	2758.85
rs4680346	158442	2758.85
rs6768074	158442	2758.85
rs4680347	158442	2758.85
rs1157738	158443	2758.85
rs1587534	158445	2758.85
rs9831830	158446	2758.85
rs7642179	158449	2758.85
rs4680348	158450	2758.85
rs4632503	158452	2758.85
rs4680349	158456	2758.85
rs9811195	158460	2758.85
rs6441123	158462	2758.85
rs7625059	158463	2758.85
rs1587535	158463	2758.85
rs13081036	158464	2758.85
rs13061214	158464	2758.85
rs1608127	158465	2758.85
rs3749214	158466	2758.85
rs7652298	158466	2758.85
rs10513507	158466	2758.85
rs1403104	158470	2758.86
rs1915952	158470	2758.89
rs6776647	158470	2758.89
rs6788214	158471	2758.89
rs7614339	158471	2758.91
rs7636413	158471	2758.91
rs12486304	158473	2758.92
rs1500927	158473	2758.92
rs1500926	158475	2758.92
rs11709487	158476	2758.92
rs12490031	158477	2758.92
rs10804777	158477	2758.92
rs2088815	158479	2758.92
rs2047647	158480	2758.92
rs17388505	158480	2758.92
rs12637932	158482	2758.92
rs12632562	158482	2758.92
rs6803886	158484	2758.92
rs872652	158484	2758.92
rs1568612	158485	2758.92
rs4679790	158486	2758.92
rs4680351	158486	2758.92
rs4680352	158487	2758.92
rs4680353	158487	2758.92
rs6793166	158487	2758.92
rs6769039	158487	2758.92
rs1403107	158490	2758.92
rs1403106	158491	2758.92
rs2874616	158492	2758.92
rs4679791	158492	2758.93
rs10755111	158493	2758.93
rs7643340	158493	2758.93
rs1403105	158493	2758.93
rs9864194	158494	2758.93
rs1568611	158495	2758.93
rs7649737	158497	2758.93
rs12490120	158498	2758.93
rs1403109	158499	2758.93
rs6799567	158502	2758.93
rs10936077	158504	2758.93
rs1522393	158511	2758.93
rs6769530	158512	2758.93
rs1566521	158516	2758.93
rs2047648	158516	2758.93
rs12489754	158517	2758.93
rs12486955	158519	2758.93
rs12491052	158520	2758.93
rs10936078	158520	2758.93
rs10936079	158521	2758.93
rs7631257	158522	2758.93
rs7642909	158522	2758.93
rs7631556	158522	2758.93
rs12496879	158523	2758.93
rs4680354	158524	2758.93
rs10936080	158527	2758.93
rs1500913	158527	2758.93
rs1522392	158529	2758.93
rs12494423	158529	2758.93
rs10513508	158530	2758.93
rs12491904	158530	2758.93
rs12491934	158530	2758.93
rs1500924	158530	2758.93
rs1500923	158532	2758.98
rs1581413	158533	2758.98
rs1027603	158534	2758.98
rs11718332	158534	2758.98
rs10936082	158534	2758.98
rs924515	158535	2758.99
rs1500922	158535	2759.06
rs1566520	158539	2759.06
rs1568609	158550	2759.17
rs10513509	158553	2759.17
rs10513510	158554	2759.17
rs951198	158554	2759.17
rs12634054	158554	2759.17
rs12637476	158555	2759.17
rs12634689	158555	2759.17
rs9849526	158555	2759.17
rs1474281	158557	2759.17
rs10936083	158558	2759.17
rs9990136	158559	2759.17
rs10513512	158560	2759.17
rs10804778	158561	2759.17
rs16827528	158561	2759.17
rs9857875	158562	2759.17
rs9883822	158563	2759.17
rs1500917	158565	2759.17
rs6801110	158567	2759.17
rs2047650	158568	2759.17
rs2047649	158568	2759.17
rs4680359	158568	2759.17
rs10936085	158569	2759.17
rs1500916	158571	2759.17
rs1456097	158581	2759.17
rs1840668	158581	2759.17
rs9871290	158582	2759.17
rs1456110	158589	2759.17
rs10936087	158589	2759.17
rs1585080	158590	2759.17
rs1869859	158590	2759.17
rs1456109	158591	2759.17
rs1965246	158594	2759.17
rs10513514	158595	2759.17
rs12486427	158596	2759.17
rs12638732	158597	2759.17
rs10936089	158598	2759.17
rs4640513	158599	2759.17
rs1840673	158601	2759.17
rs1545596	158601	2759.17
rs1456108	158602	2759.17
rs1563420	158602	2759.17
rs7623173	158603	2759.17
rs4640512	158603	2759.17
rs2168430	158603	2759.17
rs6441128	158604	2759.17
rs1014855	158605	2759.17
rs1869857	158606	2759.17
rs1824058	158607	2759.17
rs1456104	158609	2759.17
rs2305621	158610	2759.17
rs13099226	158612	2759.28
rs1378796	158614	2759.28
rs7652804	158615	2759.28
rs1074864	158615	2759.28
rs9848774	158616	2759.28
rs7639767	158618	2759.28
rs16827620	158621	2759.28
rs13064292	158622	2759.37
rs9831686	158622	2759.37
rs11919151	158622	2759.37
rs7639254	158624	2759.37
rs10936090	158625	2759.39
rs7648322	158626	2759.39
rs9681270	158627	2759.39
rs7626884	158627	2759.39
rs2873258	158628	2759.39
rs7632702	158629	2759.46
rs9289983	158629	2759.46
rs1456099	158629	2759.46
rs2316709	158633	2759.46
rs7615621	158635	2759.46
rs2305619	158638	2759.46
rs3845978	158642	2759.7
rs3911403	158645	2759.7
rs4680367	158649	2759.7
rs16827662	158651	2760.65
rs6794511	158652	2760.65
rs1378797	158652	2760.65
rs1456103	158653	2760.65
rs12634412	158655	2760.65
rs12634385	158655	2760.65
rs11719119	158656	2760.65
rs1114237	158659	2760.68
rs1456102	158660	2760.68
rs1456101	158660	2760.68
rs1456100	158660	2760.68
rs11923106	158661	2760.68
rs1838143	158661	2760.68
rs1988267	158663	2760.68
rs1378800	158664	2760.69
rs9877620	158666	2760.69
rs16827688	158666	2760.69
rs11709669	158667	2760.69
rs1456112	158667	2760.69
rs4679795	158668	2760.69
rs1009872	158668	2760.69
rs1009873	158668	2760.69
rs12494965	158669	2760.69
rs4679796	158669	2760.69
rs4679797	158669	2760.69
rs4679798	158670	2760.69
rs16827705	158670	2760.69
rs1011060	158671	2760.69
rs1550651	158671	2760.69
rs17470517	158672	2760.69
rs12631456	158672	2760.69
rs2165873	158673	2760.69
rs1350148	158675	2760.69
rs1350149	158675	2760.69
rs1350150	158675	2760.69
rs2034094	158676	2760.69
rs4680370	158676	2760.69
rs9809776	158678	2760.69
rs12485456	158678	2760.69
rs7626974	158678	2760.69
rs7629184	158678	2760.69
rs9815250	158679	2760.7
rs16827727	158680	2760.7
rs2840046	158680	2760.7
rs7433499	158682	2760.7
rs11718199	158682	2760.7
rs12635273	158686	2760.7
rs4680371	158686	2760.7
rs9859018	158687	2760.7
rs6779693	158687	2760.7
rs9809137	158688	2760.7
rs988758	158688	2760.7
rs4680372	158692	2760.7
rs973207	158693	2760.7
rs9682174	158695	2760.7
rs1824056	158695	2760.7
rs1456095	158699	2760.7
rs1456093	158699	2760.7
rs9851066	158701	2760.76
rs10513515	158702	2760.76
rs6441133	158703	2760.76
rs920759	158703	2760.76
rs894643	158704	2760.82
rs16827747	158705	2760.86
rs6796465	158707	2761.18
rs6799302	158707	2761.18
rs12494755	158709	2761.18
rs12488233	158709	2761.18
rs1838141	158709	2761.18
rs10755112	158710	2761.18
rs9881391	158712	2761.18
rs9682439	158714	2761.18
rs1378799	158715	2761.18
rs9820907	158715	2761.18
rs9846336	158716	2761.18
rs10049206	158716	2761.18
rs9289984	158717	2761.18
rs1456111	158717	2761.18
rs9828313	158718	2761.18
rs9756144	158719	2761.18
rs9834010	158719	2761.18
rs7652084	158723	2761.18
rs9855702	158723	2761.18
rs7644044	158725	2761.18
rs10936092	158727	2761.18
rs1840679	158727	2761.18
rs7628442	158727	2761.18
rs9834650	158728	2761.18
rs16827796	158729	2761.18
rs9844983	158730	2761.18
rs6793453	158731	2761.18
rs11714198	158731	2761.18
rs6772498	158732	2761.18
rs12493333	158732	2761.18
rs1840677	158733	2761.18
rs11708768	158733	2761.18
rs4680375	158734	2761.25
rs1840676	158734	2761.25
rs1840675	158734	2761.25
rs1840674	158734	2761.25
rs7617789	158736	2761.25
rs6799988	158738	2761.25
rs4396840	158738	2761.25
rs11717115	158739	2761.25
rs12485399	158739	2761.25
rs6441134	158740	2761.25
rs10804779	158742	2761.25
rs749422	158746	2761.25
rs12498137	158748	2761.25
rs12498099	158748	2761.25
rs1822397	158748	2761.25
rs1443395	158750	2761.25
rs1596343	158754	2761.25
rs1822395	158755	2761.25
rs1579771	158762	2761.25
rs11928144	158766	2761.25
rs12489204	158770	2761.25
rs1373118	158773	2761.25
rs12696049	158773	2761.25
rs9834772	158774	2761.25
rs9820539	158775	2761.25
rs7649021	158775	2761.25
rs2289634	158776	2761.25
rs12492543	158777	2761.25
rs6766351	158777	2761.25
rs7620285	158780	2761.27
rs11926394	158782	2761.27
rs13326949	158785	2761.27
rs1838140	158786	2761.27
rs9812747	158789	2761.27
rs16827862	158790	2761.27
rs17406704	158791	2761.27
rs2053589	158793	2761.28
rs4280587	158793	2761.28
rs9990118	158793	2761.34
rs6441139	158793	2761.36
rs9876830	158794	2761.36
rs7618980	158795	2762.28
rs9845279	158795	2762.29
rs6414386	158796	2763.16
rs9870015	158796	2763.16
rs9812718	158796	2763.16
rs9289986	158798	2763.16
rs9289987	158798	2763.16
rs9838074	158799	2763.16
rs9837954	158799	2763.17
rs6792250	158800	2763.19
rs4472012	158801	2763.19
rs6796484	158802	2763.19
rs7610823	158802	2763.19
rs9289988	158803	2763.19
rs7629794	158803	2763.19
rs7641541	158804	2763.19
rs9289989	158804	2763.19
rs4502543	158807	2763.2
rs4680382	158807	2763.2
rs4680383	158807	2763.2
rs6804583	158809	2763.2
rs4596103	158809	2763.2
rs4679803	158810	2763.25
rs4680384	158810	2763.26
rs9813279	158810	2763.26
rs4381894	158813	2763.31
rs11914492	158814	2763.31
rs6764890	158814	2763.31
rs4414799	158814	2763.31
rs11915485	158814	2763.31
rs9838949	158815	2763.31
rs9856696	158815	2763.31
rs10936094	158815	2763.31
rs4261829	158815	2763.31
rs4680385	158817	2763.31
rs4680386	158817	2763.31
rs11929327	158818	2763.31
rs10804780	158818	2763.31
rs13080182	158818	2763.31
rs1499788	158819	2763.31
rs9850567	158819	2763.31
rs9837055	158820	2763.31
rs9854744	158820	2763.31
rs4680387	158820	2763.31
rs9823329	158821	2763.31
rs2649730	158821	2763.31
rs11924940	158821	2763.31
rs11709949	158822	2763.31
rs1499782	158823	2763.31
rs9854132	158823	2763.31
rs9854256	158823	2763.31
rs9876529	158824	2763.31
rs962110	158824	2763.31
rs1353889	158824	2763.31
rs1353888	158824	2763.31
rs11921638	158825	2763.31
rs4679804	158825	2763.31
rs4679805	158826	2763.31
rs2649728	158826	2763.31
rs9856235	158827	2763.31
rs1604028	158829	2763.31
rs9857718	158829	2763.31
rs9862269	158830	2763.31
rs4680389	158830	2763.31
rs2649734	158830	2763.31
rs1392189	158831	2763.31
rs2649732	158833	2763.31
rs2649731	158833	2763.31
rs2316167	158835	2763.31
rs2316168	158835	2763.31
rs6441140	158839	2763.31
rs1499792	158839	2763.31
rs1392185	158841	2763.31
rs2722373	158841	2763.31
rs2649733	158842	2763.31
rs1463853	158842	2763.31
rs1015389	158842	2763.31
rs1499793	158844	2763.31
rs1392188	158849	2763.31
rs1488194	158852	2763.31
rs4679808	158854	2763.31
rs6771521	158855	2763.31
rs9881258	158855	2763.31
rs1696008	158856	2763.31
rs1392181	158856	2763.31
rs16887	158858	2763.31
rs16888	158858	2763.31
rs792746	158858	2763.31
rs4679810	158858	2763.33
rs792747	158859	2763.36
rs993558	158859	2763.51
rs971637	158860	2763.51
rs1027083	158861	2763.51
rs1553187	158861	2763.58
rs16828062	158863	2763.58
rs16828064	158863	2763.58
rs1002312	158864	2763.58
rs9863208	158869	2763.58
rs6807691	158870	2763.58
rs9883905	158873	2763.58
rs9819640	158875	2763.58
rs7650436	158875	2763.58
rs13076983	158876	2763.58
rs963354	158876	2763.62
rs9849733	158877	2763.62
rs11920234	158880	2763.62
rs16828116	158881	2763.62
rs931382	158881	2763.62
rs9839244	158884	2763.62
rs6779079	158892	2763.62
rs9837424	158894	2763.62
rs971329	158898	2763.62
rs9289990	158902	2764.62
rs16828145	158903	2764.62
rs17475229	158903	2764.62
rs6783747	158904	2764.62
rs1008892	158904	2764.73
rs1008893	158904	2764.73
rs9818584	158906	2764.73
rs6780069	158910	2764.73
rs9289991	158910	2764.73
rs4099684	158910	2764.73
rs6441146	158912	2764.73
rs1587437	158914	2764.73
rs12635525	158915	2764.73
rs9823005	158916	2764.73
rs7653612	158917	2764.73
rs7611768	158917	2764.73
rs9829465	158918	2764.73
rs1158353	158918	2764.73
rs923345	158920	2764.73
rs4680395	158925	2764.73
rs4679811	158925	2764.73
rs13064628	158932	2764.73
rs1499790	158933	2764.73
rs10154880	158934	2764.73
rs9874249	158937	2764.73
rs6793790	158937	2764.73
rs7371924	158938	2764.73
rs9823038	158939	2764.73
rs10936103	158942	2764.73
rs13327176	158948	2764.73
rs718142	158949	2764.73
rs718144	158949	2764.73
rs10936104	158953	2764.73
rs4062228	158954	2764.73
rs9837835	158954	2764.76
rs6786360	158955	2764.76
rs1995235	158956	2764.78
rs1995232	158956	2764.83
rs1696007	158957	2765.19
rs9290002	158957	2765.3
rs1552488	158957	2765.3
rs792742	158958	2765.39
rs807201	158959	2765.39
rs6803483	158960	2765.39
rs703175	158961	2765.39
rs6797803	158962	2765.39
rs1488196	158963	2765.44
rs1488195	158963	2765.44
rs792735	158966	2765.44
rs703170	158968	2765.44
rs703172	158971	2765.44
rs792740	158974	2765.44
rs703174	158976	2765.44
rs4585149	158977	2765.44
rs1685680	158977	2765.44
rs792739	158977	2765.44
rs792738	158977	2765.44
rs13088480	158980	2765.44
rs11708330	158981	2765.44
rs9836369	158984	2765.44
rs9847213	158986	2765.44
rs1994480	158988	2765.44
rs1979577	158990	2765.44
rs10222405	158992	2765.44
rs3845979	158994	2765.44
rs3845980	158998	2765.44
rs11709138	159010	2765.44
rs7627727	159011	2765.44
rs1515468	159013	2765.44
rs10936108	159015	2765.44
rs6769687	159016	2765.44
rs16828352	159019	2765.44
rs1877593	159021	2765.8
rs2361516	159021	2765.8
rs1515472	159021	2765.8
rs1399761	159022	2765.8
rs10936109	159023	2765.8
rs9829773	159023	2765.8
rs11706457	159024	2765.8
rs6794184	159025	2765.8
rs9878328	159025	2765.8
rs9882370	159026	2765.8
rs16828365	159028	2765.8
rs6806806	159028	2765.8
rs2137611	159030	2765.8
rs1913295	159030	2765.86
rs2175761	159030	2765.86
rs7427029	159031	2765.86
rs9826051	159031	2765.86
rs9844263	159031	2765.86
rs16828369	159032	2765.86
rs1464115	159032	2765.86
rs1464114	159032	2765.86
rs9854683	159033	2765.86
rs6441152	159034	2765.86
rs1399760	159035	2765.86
rs1515470	159035	2765.86
rs1515473	159036	2765.86
rs1515474	159036	2765.86
rs2175762	159038	2765.86
rs16828379	159041	2765.89
rs7630923	159042	2766.04
rs16828386	159045	2766.37
rs954407	159045	2766.44
rs953427	159051	2766.44
rs2361518	159051	2766.44
rs16828412	159053	2766.44
rs16828415	159053	2766.44
rs10936110	159053	2766.44
rs2056123	159053	2766.44
rs4680399	159055	2766.44
rs11713033	159056	2766.44
rs9827214	159056	2766.44
rs11721153	159056	2766.44
rs7644647	159057	2766.44
rs7622880	159057	2766.44
rs7647231	159057	2766.44
rs13321617	159057	2766.44
rs6799216	159059	2766.44
rs9833313	159059	2766.44
rs9881160	159061	2766.44
rs1515465	159061	2766.49
rs16828435	159061	2766.49
rs4680401	159061	2766.49
rs7638163	159062	2766.49
rs16828444	159062	2766.49
rs7640829	159062	2766.49
rs16828452	159063	2766.49
rs9854320	159063	2766.49
rs16828455	159064	2766.9
rs9841945	159064	2767.02
rs9864196	159065	2767.02
rs17674405	159066	2767.02
rs6441153	159067	2767.02
rs6774967	159069	2767.02
rs12630612	159069	2767.02
rs10936111	159070	2767.02
rs6441154	159070	2767.09
rs17618255	159074	2767.2
rs2056122	159075	2767.2
rs7626351	159075	2767.2
rs7626369	159075	2767.2
rs9290004	159076	2767.2
rs9290005	159076	2767.2
rs9857707	159076	2767.2
rs13078073	159077	2767.2
rs9290006	159078	2767.2
rs4679814	159078	2767.2
rs6791119	159079	2767.2
rs4679815	159079	2767.35
rs6779968	159079	2767.35
rs17680298	159079	2767.35
rs2137614	159079	2767.35
rs12634835	159080	2767.41
rs1399757	159089	2767.66
rs1399756	159089	2767.66
rs1515463	159090	2767.66
rs1515462	159090	2767.66
rs9859533	159092	2767.66
rs6767145	159092	2767.66
rs1515464	159093	2767.66
rs6792402	159095	2767.89
rs13098886	159096	2767.89
rs6441158	159097	2767.89
rs11710746	159108	2767.89
rs13322569	159109	2767.89
rs1515478	159114	2767.99
rs9849626	159120	2767.99
rs9290008	159122	2767.99
rs6787926	159123	2767.99
rs10936113	159125	2767.99
rs6441159	159126	2767.99
rs6774060	159126	2767.99
rs9798828	159127	2767.99
rs7619536	159129	2767.99
rs11712397	159131	2767.99
rs2137616	159132	2767.99
rs10936114	159136	2767.99
rs12486852	159139	2768.03
rs1533401	159140	2768.03
rs9828550	159141	2768.03
rs4130625	159141	2768.03
rs4147489	159144	2768.07
rs3925065	159150	2768.07
rs4362677	159150	2768.07
rs9870981	159154	2768.07
rs9819817	159155	2768.07
rs17681153	159155	2768.07
rs9825122	159156	2768.07
rs9290009	159158	2768.07
rs9283608	159160	2768.07
rs9290010	159160	2768.07
rs6441162	159164	2768.07
rs4536775	159164	2768.07
rs9845687	159165	2768.07
rs11714485	159166	2768.07
rs9290011	159167	2768.07
rs4989125	159168	2768.07
rs9818941	159169	2768.07
rs6803947	159171	2768.07
rs9828731	159171	2768.07
rs9828881	159171	2768.07
rs9833863	159172	2768.07
rs6807544	159172	2768.07
rs9839591	159173	2768.07
rs9290017	159173	2768.07
rs9812929	159175	2768.07
rs7429156	159175	2768.07
rs9856195	159176	2768.07
rs4387925	159181	2768.07
rs9842635	159186	2768.07
rs7642284	159188	2768.07
rs7617358	159190	2768.07
rs9853699	159192	2768.07
rs11924438	159192	2768.07
rs9820325	159192	2768.07
rs6441164	159194	2768.07
rs6441165	159194	2768.07
rs9867453	159199	2768.07
rs7651498	159200	2768.07
rs7427963	159205	2768.07
rs9866741	159206	2768.07
rs6764803	159206	2768.07
rs9831148	159208	2768.11
rs7427551	159208	2768.13
rs9816596	159209	2768.13
rs12632906	159209	2768.13
rs12490947	159210	2768.13
rs12631572	159211	2768.13
rs6787834	159218	2768.13
rs13096455	159226	2768.13
rs6776509	159228	2768.13
rs6765533	159228	2768.13
rs6807366	159229	2768.13
rs17681602	159230	2768.13
rs17681620	159232	2768.13
rs4536776	159232	2768.13
rs11924805	159247	2768.13
rs9842057	159249	2768.13
rs2712320	159253	2768.13
rs11926457	159254	2768.13
rs1589525	159255	2768.13
rs1608107	159257	2768.13
rs2712319	159258	2768.13
rs13327596	159258	2768.13
rs2712318	159259	2768.13
rs3107582	159261	2768.13
rs6769330	159262	2768.13
rs1879801	159263	2768.13
rs2712327	159266	2768.17
rs2686543	159266	2768.17
rs6810376	159266	2768.17
rs2712325	159270	2768.17
rs1581411	159271	2768.17
rs13065628	159272	2768.17
rs4390876	159274	2768.17
rs11924696	159277	2768.17
rs7614120	159279	2768.17
rs13324609	159280	2768.17
rs7646113	159283	2768.27
rs7628186	159283	2768.27
rs1574064	159284	2768.27
rs13084451	159284	2768.27
rs11707532	159285	2768.28
rs4679818	159285	2768.28
rs4679819	159287	2768.28
rs1608103	159289	2768.34
rs6441170	159290	2768.34
rs1608104	159290	2768.34
rs6798355	159292	2768.34
rs6441173	159298	2768.61
rs1608114	159298	2768.61
rs6774911	159301	2768.61
rs1915940	159305	2768.61
rs4472013	159306	2768.61
rs4234321	159308	2768.61
rs11713363	159311	2768.61
rs1608100	159316	2769.18
rs6790608	159319	2769.18
rs1581408	159322	2769.18
rs4431056	159327	2769.18
rs12696068	159328	2769.18
rs4542974	159328	2769.18
rs7614572	159329	2769.18
rs7647342	159329	2769.18
rs12485440	159329	2769.18
rs4680411	159330	2769.18
rs10755115	159330	2769.18
rs9290021	159331	2769.18
rs9881063	159332	2769.18
rs4680412	159332	2769.18
rs13061378	159333	2769.18
rs1609525	159333	2769.18
rs7624303	159334	2769.18
rs7622971	159336	2769.18
rs9852745	159339	2769.18
rs4318510	159339	2769.18
rs6777853	159341	2769.18
rs4680416	159342	2769.18
rs4679821	159342	2769.18
rs1609524	159342	2769.18
rs9840667	159349	2769.18
rs4271876	159350	2769.18
rs7623107	159353	2769.18
rs7645475	159353	2769.18
rs7642751	159353	2769.18
rs11706229	159354	2769.18
rs6768496	159356	2769.18
rs6779266	159359	2769.18
rs4558712	159360	2769.18
rs4261833	159360	2769.18
rs13086348	159360	2769.18
rs9811346	159363	2769.18
rs9848977	159363	2769.18
rs1610269	159367	2769.18
rs13060100	159368	2769.18
rs12486445	159369	2769.18
rs9857883	159370	2769.18
rs13072413	159371	2769.18
rs6802443	159371	2769.18
rs7626909	159372	2769.18
rs4679822	159372	2769.18
rs1581412	159375	2769.18
rs7645383	159376	2769.18
rs6441179	159380	2769.18
rs1724729	159382	2769.18
rs1724727	159382	2769.18
rs1724725	159385	2769.18
rs2693546	159386	2769.18
rs1915935	159387	2769.18
rs1730032	159387	2769.18
rs827161	159388	2769.18
rs827160	159388	2769.18
rs827156	159390	2769.18
rs827155	159390	2769.18
rs827154	159390	2769.18
rs862352	159391	2769.18
rs864331	159391	2769.18
rs827153	159392	2769.18
rs827152	159392	2769.18
rs827150	159394	2769.18
rs11717618	159394	2769.18
rs827149	159394	2769.18
rs13059066	159399	2769.18
rs827805	159402	2769.18
rs827801	159404	2769.18
rs1624094	159405	2769.18
rs827142	159406	2769.18
rs827143	159407	2769.18
rs852110	159407	2769.18
rs866657	159409	2769.18
rs1729997	159411	2769.18
rs1729998	159411	2769.18
rs1729999	159411	2769.18
rs698986	159417	2769.18
rs4680421	159418	2769.18
rs10513524	159418	2769.18
rs698982	159420	2769.18
rs698981	159420	2769.18
rs698978	159421	2769.18
rs698976	159422	2769.18
rs698975	159422	2769.18
rs827102	159423	2769.18
rs827806	159423	2769.18
rs7434006	159423	2769.18
rs696715	159424	2769.18
rs699922	159424	2769.18
rs699921	159425	2769.18
rs827807	159425	2769.18
rs698988	159426	2769.18
rs827122	159431	2769.18
rs827123	159434	2769.18
rs1724676	159434	2769.18
rs827125	159436	2769.18
rs1730054	159438	2769.18
rs699918	159441	2769.18
rs827170	159441	2769.18
rs699917	159441	2769.18
rs699916	159441	2769.18
rs827172	159441	2769.18
rs6804180	159442	2769.18
rs827173	159442	2769.18
rs10936120	159444	2769.18
rs10936122	159445	2769.18
rs827176	159447	2769.21
rs7650062	159447	2769.21
rs2698320	159448	2769.21
rs827177	159448	2769.24
rs827179	159448	2769.24
rs1193528	159452	2769.24
rs2140981	159454	2769.24
rs11720077	159458	2769.24
rs10936124	159460	2769.24
rs827111	159463	2769.24
rs827108	159466	2769.24
rs827094	159467	2769.24
rs827093	159467	2769.24
rs827092	159468	2769.24
rs827090	159469	2769.24
rs1193521	159472	2769.24
rs1630304	159474	2769.24
rs1193506	159476	2769.24
rs827099	159479	2769.24
rs2693540	159484	2769.24
rs1730020	159487	2769.24
rs17683721	159487	2769.24
rs12490116	159489	2769.24
rs827139	159489	2769.24
rs17683787	159490	2769.24
rs1210359	159491	2769.24
rs13066362	159492	2769.24
rs12487397	159493	2769.24
rs827127	159495	2769.24
rs827131	159497	2769.24
rs11719153	159501	2769.24
rs827168	159502	2769.24
rs827164	159504	2769.24
rs827162	159506	2769.24
rs2682406	159509	2769.24
rs10513525	159513	2769.24
rs1193511	159513	2769.24
rs1193510	159513	2769.24
rs1193509	159513	2769.24
rs10513526	159513	2769.24
rs1730040	159514	2769.24
rs17683843	159519	2769.24
rs17683861	159519	2769.24
rs827115	159520	2769.24
rs827116	159521	2769.24
rs827117	159521	2769.24
rs827118	159521	2769.24
rs7617666	159522	2769.24
rs827120	159522	2769.24
rs12636733	159524	2769.24
rs2693528	159524	2769.24
rs17683939	159524	2769.25
rs827189	159531	2769.28
rs9827781	159533	2769.4
rs4309677	159537	2769.4
rs827183	159537	2769.4
rs6784968	159539	2769.4
rs1095642	159542	2769.4
rs4411841	159545	2769.4
rs1520657	159549	2769.4
rs6788695	159550	2769.4
rs6788703	159550	2769.4
rs2222326	159551	2769.4
rs6441188	159552	2769.4
rs10936131	159554	2769.4
rs7610713	159555	2769.4
rs12487873	159559	2769.4
rs9867617	159560	2769.4
rs11717923	159560	2769.4
rs827106	159561	2769.4
rs10936132	159563	2769.4
rs12634807	159564	2769.4
rs3845981	159565	2769.4
rs12494098	159571	2769.4
rs11709804	159572	2769.4
rs10936133	159573	2769.4
rs10936134	159573	2769.4
rs16828940	159575	2769.4
rs6774461	159576	2769.4
rs6791431	159577	2769.4
rs6778370	159577	2769.4
rs12638258	159579	2769.4
rs12632998	159580	2769.4
rs9809952	159581	2769.4
rs7374978	159582	2769.4
rs7639867	159582	2769.4
rs6767008	159584	2769.4
rs6767494	159584	2769.4
rs7648196	159587	2769.4
rs7641036	159589	2769.4
rs11719188	159589	2769.4
rs7430565	159590	2769.4
rs6441193	159591	2769.4
rs7431134	159591	2769.4
rs12629587	159592	2769.4
rs12634966	159592	2769.4
rs2362965	159592	2769.4
rs12053869	159592	2769.4
rs7640075	159593	2769.4
rs1320239	159597	2769.4
rs10936138	159598	2769.4
rs939114	159598	2769.4
rs11716327	159599	2769.4
rs9880806	159599	2769.4
rs9811217	159600	2769.4
rs7430277	159601	2769.4
rs9876322	159602	2769.4
rs9882274	159603	2769.4
rs12633594	159608	2769.4
rs2362969	159611	2769.4
rs16828961	159616	2769.4
rs12629125	159616	2769.4
rs7632059	159616	2769.4
rs6441194	159616	2769.4
rs12491983	159616	2769.4
rs16828966	159618	2769.4
rs11717725	159618	2769.4
rs4680433	159620	2769.4
rs10936139	159622	2769.4
rs9870802	159631	2769.4
rs12496934	159632	2769.4
rs7610691	159634	2769.4
rs6441195	159634	2769.4
rs11707386	159635	2769.4
rs9823076	159636	2769.4
rs4680435	159641	2769.4
rs4680436	159642	2769.4
rs7641954	159646	2769.4
rs6800887	159646	2769.4
rs4289388	159647	2769.4
rs16828986	159648	2769.4
rs16828988	159649	2769.4
rs16828994	159650	2769.4
rs16828996	159651	2769.4
rs16828998	159652	2769.4
rs12496739	159653	2769.43
rs4680437	159653	2769.43
rs12637243	159655	2769.51
rs10936142	159655	2769.51
rs12631628	159660	2769.51
rs12631675	159660	2769.51
rs12631704	159660	2769.51
rs6806967	159661	2769.51
rs6441201	159661	2769.51
rs12496767	159662	2769.51
rs10936143	159663	2769.51
rs2885663	159667	2769.53
rs9810400	159669	2769.53
rs6787172	159671	2769.53
rs7627374	159673	2769.53
rs10936145	159676	2769.53
rs6769314	159681	2769.53
rs6778202	159683	2769.53
rs939117	159684	2769.53
rs10936146	159686	2769.53
rs9835244	159686	2769.53
rs2196357	159687	2769.53
rs11710813	159689	2769.53
rs1978781	159689	2769.53
rs1978780	159690	2769.53
rs2363654	159691	2769.53
rs9812307	159692	2769.53
rs1978779	159694	2769.53
rs9861322	159694	2769.53
rs9810114	159695	2769.53
rs6788907	159696	2769.53
rs1714518	159696	2769.53
rs17684859	159697	2769.53
rs16829044	159697	2769.53
rs6795376	159697	2769.53
rs11706154	159704	2769.53
rs9859129	159706	2769.53
rs9883657	159709	2769.53
rs9819134	159711	2769.53
rs2117764	159720	2769.53
rs1714505	159720	2769.53
rs9849688	159722	2769.53
rs939115	159722	2769.53
rs6441206	159724	2769.53
rs1595028	159725	2769.53
rs1595027	159726	2769.58
rs1369561	159727	2769.58
rs1369560	159727	2769.58
rs7620927	159729	2769.58
rs16829064	159731	2769.64
rs1435639	159731	2769.64
rs1435638	159731	2769.64
rs12487004	159732	2769.64
rs16829072	159733	2769.64
rs1714507	159734	2769.64
rs16829079	159734	2769.64
rs1714508	159735	2769.64
rs12492884	159735	2769.64
rs1714509	159736	2769.64
rs2363657	159737	2769.64
rs11708784	159738	2769.64
rs16829102	159739	2769.64
rs17628958	159739	2769.64
rs1656367	159740	2769.64
rs16829104	159741	2769.64
rs4680444	159743	2769.64
rs16829105	159743	2769.64
rs1656366	159744	2769.64
rs1656364	159749	2769.64
rs1630524	159753	2769.64
rs1714524	159756	2769.64
rs1656370	159759	2769.66
rs1656369	159763	2769.7
rs1714522	159767	2769.7
rs1656376	159767	2769.7
rs1714521	159768	2769.8
rs1714520	159768	2769.97
rs1656377	159768	2769.97
rs7613814	159769	2770.22
rs7613824	159769	2770.22
rs1656378	159769	2770.27
rs7638518	159769	2770.29
rs7638606	159770	2770.29
rs16829116	159771	2770.29
rs1714515	159771	2770.29
rs1656379	159771	2770.29
rs16829118	159772	2770.29
rs3817373	159772	2770.29
rs2731112	159773	2770.29
rs17629390	159773	2770.29
rs4368546	159775	2770.29
rs7631310	159780	2770.29
rs6764872	159784	2770.29
rs10513527	159784	2770.29
rs2082838	159789	2770.29
rs3765025	159794	2770.29
rs1435644	159795	2770.29
rs16829122	159795	2770.29
rs1435643	159796	2770.29
rs13318109	159796	2770.29
rs6804230	159797	2770.33
rs12107742	159800	2770.33
rs2639656	159801	2770.33
rs4875	159803	2770.33
rs15967	159803	2770.33
rs2304408	159804	2770.33
rs2566343	159804	2770.33
rs4679831	159804	2770.33
rs12629635	159805	2770.33
rs6800914	159805	2770.33
rs6804259	159806	2770.33
rs7628293	159806	2770.33
rs7617983	159806	2770.33
rs2731114	159808	2770.33
rs16829135	159809	2770.33
rs6792976	159809	2770.33
rs13315529	159811	2770.33
rs2573182	159812	2770.33
rs3851362	159812	2770.33
rs6803047	159812	2770.33
rs17630086	159813	2770.33
rs7612250	159814	2770.33
rs10154981	159815	2770.33
rs6774895	159817	2770.33
rs6788046	159817	2770.33
rs6799605	159817	2770.33
rs7624771	159818	2770.33
rs9857678	159820	2770.33
rs12636691	159821	2770.33
rs1809752	159823	2770.33
rs6784320	159825	2770.33
rs2566332	159826	2770.33
rs1845138	159827	2770.33
rs6801874	159830	2770.37
rs4680449	159833	2770.42
rs6441213	159841	2770.42
rs2082159	159842	2770.42
rs6776901	159843	2770.44
rs6777231	159844	2770.44
rs3806642	159845	2770.44
rs1864505	159845	2770.45
rs2303910	159847	2770.45
rs966146	159848	2770.5
rs1367313	159848	2770.5
rs2303909	159850	2770.5
rs12633674	159851	2770.5
rs12639052	159851	2770.5
rs2060017	159852	2770.5
rs9867957	159852	2770.5
rs9858849	159854	2770.5
rs9884039	159855	2770.5
rs6763018	159856	2770.5
rs9813980	159856	2770.5
rs9819567	159857	2770.5
rs7616819	159858	2770.5
rs17697458	159859	2770.5
rs7648050	159860	2770.5
rs6779780	159860	2770.5
rs4680454	159861	2770.5
rs2291594	159862	2770.5
rs17630223	159862	2770.5
rs9873667	159862	2770.5
rs891464	159865	2770.5
rs9814061	159865	2770.5
rs16829273	159865	2770.5
rs17630394	159868	2770.5
rs1492908	159869	2770.5
rs9844619	159869	2770.5
rs6441215	159870	2770.5
rs8455	159871	2770.5
rs16829283	159872	2770.5
rs7624934	159872	2770.5
rs17630607	159873	2770.5
rs9833067	159874	2770.5
rs6767792	159875	2770.5
rs17630785	159875	2770.5
rs6441219	159876	2770.5
rs9842500	159881	2770.5
rs9873186	159883	2770.5
rs17630980	159884	2770.5
rs10936158	159887	2770.5
rs12638363	159887	2770.5
rs17631078	159888	2770.5
rs17698494	159889	2770.5
rs13324770	159889	2770.5
rs12496174	159890	2770.5
rs1047355	159892	2770.5
rs1047366	159892	2770.5
rs17642107	159894	2770.5
rs17698754	159894	2770.5
rs10276	159898	2770.5
rs1051109	159898	2770.5
rs3867391	159899	2770.5
rs7621897	159899	2770.5
rs6768290	159901	2770.5
rs17699103	159902	2770.5
rs7610009	159903	2770.5
rs7640040	159903	2770.53
rs6763232	159904	2770.53
rs6763412	159905	2770.53
rs12488447	159905	2770.53
rs16847130	159906	2770.53
rs16847135	159907	2770.53
rs13074694	159907	2770.53
rs17699324	159907	2770.53
rs17699456	159909	2770.59
rs17642880	159910	2770.6
rs6783879	159910	2770.6
rs2307064	159911	2770.6
rs9840571	159912	2770.6
rs9864589	159913	2770.6
rs2279562	159914	2770.6
rs2279561	159914	2770.62
rs6791276	159915	2770.72
rs17643171	159916	2770.72
rs9847482	159917	2770.72
rs9825140	159918	2770.72
rs9866134	159922	2770.72
rs6441221	159924	2770.72
rs4679834	159935	2770.81
rs7646881	159936	2770.81
rs4680461	159937	2770.81
rs12489730	159941	2770.81
rs6788069	159942	2770.86
rs7635704	159942	2770.91
rs9841615	159942	2770.91
rs7624161	159943	2770.92
rs7635993	159943	2770.94
rs9861938	159946	2770.94
rs7617304	159946	2770.94
rs4264773	159946	2770.94
rs9863103	159947	2770.94
rs6441225	159953	2770.94
rs9857480	159954	2770.94
rs6775607	159960	2770.94
rs9861289	159960	2770.94
rs7617706	159963	2770.94
rs1864508	159966	2770.94
rs17700475	159968	2770.94
rs17643917	159968	2770.94
rs3863076	159969	2770.94
rs2253249	159972	2771.12
rs1560418	159972	2771.12
rs1006911	159972	2771.12
rs1346834	159973	2771.12
rs2566347	159974	2771.12
rs4680463	159977	2771.12
rs2115941	159982	2771.12
rs6761989	159983	2771.12
rs4680467	159983	2771.12
rs2615053	159986	2771.12
rs1430414	159988	2771.12
rs9822005	159995	2771.19
rs2713734	159998	2771.35
rs1381462	160002	2771.38
rs9861042	160004	2771.42
rs2061617	160007	2771.42
rs10513528	160007	2771.42
rs6441226	160009	2771.42
rs12497958	160010	2771.42
rs12493280	160012	2771.61
rs9861622	160013	2771.71
rs10936160	160019	2771.71
rs10936162	160019	2771.71
rs2615055	160020	2771.77
rs3765083	160020	2771.77
rs1548092	160022	2771.77
rs1548093	160022	2771.77
rs6793618	160023	2771.78
rs1870830	160024	2771.9
rs13316352	160025	2771.9
rs6785502	160026	2771.9
rs4680470	160027	2771.9
rs2364911	160027	2771.9
rs6792827	160028	2771.9
rs12634337	160028	2771.96
rs12054172	160029	2771.96
rs9820320	160030	2771.96
rs7652579	160032	2771.96
rs7613052	160036	2771.96
[truncated: 22,238 more rows]
