# Supplementary material for: Identification and Replication of Three Novel Myopia Common Susceptibility Gene Loci on Chromosome 3q26 using Linkage and Linkage Disequilibrium Mapping
Source: PLoS Genet. 2008 Oct 10;4(10):e1000220. doi: 10.1371/journal.pgen.1000220 (PMC2556391; doi:10.1371/journal.pgen.1000220)
Supplement: Table S2 — Discovery sample single SNP p-value results (Map 1). (0.26 MB XLS) [file pgen.1000220.s005.xls]

## Sheet: myopia_1
rs_SNP	kb_May2004	LDU HapMap II	N	chi_square_allelic_test	P_value
rs17170	157373	2746.11	816	0.02381	0.877381
rs9870819	157448	2746.33	820	0.00322	0.954731
rs4143533	157479	2746.5	750	0.55908	0.454633
rs1551066	157493	2747.18	830	0.24803	0.618464
rs882089	157495	2747.62	804	0.75571	0.384675
rs6795493	157536	2747.63	830	1.34581	0.246012
rs6441061	157551	2748.2	814	0.86673	0.351861
rs1450111	157568	2748.55	832	0.48255	0.48727
rs938417	157574	2748.61	798	0.47951	0.488646
rs816547	157605	2748.63	834	0.52655	0.468062
rs7642628	157611	2748.68	812	0.30206	0.582595
rs816543	157622	2748.95	828	0.00039	0.984222
rs1357432	157640	2749.12	784	0.03139	0.859382
rs11917301	157645	2749.59	816	3.97193	0.0462648
rs3772265	157659	2750.7	808	1.8117	0.178304
rs954523	157671	2750.77	828	2.08056	0.149185
rs868286	157694	2750.79	800	0.02036	0.886544
rs2249499	157720	2751.14	812	0.23916	0.624813
rs4680274	157723	2751.42	790	0.01878	0.891004
rs2280031	157732	2751.65	828	0.23653	0.62672
rs8665	157742	2751.93	796	0.11509	0.734425
rs3773714	157743	2752	824	0.80874	0.368493
rs9874927	157757	2752.16	790	0.56889	0.450701
rs925347	157772	2752.54	830	0.02862	0.865656
rs874641	157778	2752.55	784	0.14888	0.699607
rs6791125	157821	2752.75	832	2.5334	0.11146
rs9811767	157835	2752.82	766	0.07233	0.787971
rs4680294	157840	2753.5	832	0.29864	0.584735
rs344034	157946	2753.78	788	0.3864	0.534199
rs344027	157951	2753.78	824	0.24005	0.624168
rs344051	157959	2753.78	836	0.05031	0.822524
rs391833	157963	2753.94	828	0.10937	0.740865
rs1430412	158004	2754.06	822	0.15048	0.698074
rs1430410	158008	2754.12	798	0.05263	0.818542
rs919520	158020	2754.21	818	0.36841	0.543873
rs9820830	158025	2754.42	788	0.01766	0.89428
rs6792917	158104	2754.58	820	0.00239	0.960998
rs10936043	158179	2754.64	820	0.09643	0.756157
rs7635876	158183	2755.32	802	2.03978	0.153232
rs10936055	158232	2755.45	790	0.00265	0.958973
rs1482856	158237	2755.65	824	0.83905	0.359668
rs1384542	158239	2755.66	794	0.61699	0.432169
rs4680338	158277	2757.03	818	0.00023	0.987809
rs6765828	158341	2758.85	838	0.56568	0.451982
rs1403104	158470	2758.86	770	0.09199	0.761657
rs12486304	158473	2758.92	794	0.66027	0.416465
rs1500924	158530	2758.93	790	1.21348	0.270644
rs1500923	158532	2758.98	820	1.44335	0.229597
rs10513509	158553	2759.17	828	0.09696	0.755507
rs10804778	158561	2759.17	796	0.29911	0.584444
rs1563420	158602	2759.17	824	0.30526	0.580606
rs1456104	158609	2759.17	824	0.32944	0.565986
rs7639254	158624	2759.37	834	0.36155	0.547647
rs9681270	158627	2759.39	794	0.03842	0.844596
rs2305619	158638	2759.46	820	0.02652	0.870645
rs3845978	158642	2759.7	828	1.21504	0.270335
rs1378797	158652	2760.65	824	0.42332	0.515283
rs1456103	158653	2760.65	818	0.00099	0.974905
rs1456093	158699	2760.7	810	0.47915	0.488809
rs894643	158704	2760.82	824	0.426	0.513956
rs6796465	158707	2761.18	786	0.21916	0.639679
rs9846336	158716	2761.18	836	0.94081	0.33207
rs1373118	158773	2761.25	792	0.65742	0.417472
rs9812718	158796	2763.16	826	0.26074	0.609611
rs6804583	158809	2763.2	806	0.01422	0.905077
rs4381894	158813	2763.31	816	0.17119	0.679057
rs792746	158858	2763.31	822	0.52022	0.470747
rs971637	158860	2763.51	816	0.017	0.896261
rs9818584	158906	2764.73	796	0.14111	0.707178
rs1995235	158956	2764.78	782	1.53034	0.216062
rs807201	158959	2765.39	826	0.53176	0.465868
rs703175	158961	2765.39	796	0.31139	0.57683
rs953427	159051	2766.44	790	2.69147	0.100887
rs4680401	159061	2766.49	820	0.06698	0.795788
rs9841945	159064	2767.02	810	0.07787	0.780199
rs4679815	159079	2767.35	816	0.09471	0.758268
rs4147489	159144	2768.07	666	0.02645	0.870801
rs2712325	159270	2768.17	814	0.00504	0.943398
rs11924696	159277	2768.17	826	0.05301	0.817908
rs6441173	159298	2768.61	826	1.79693	0.180084
rs827177	159448	2769.24	822	0.4122	0.520856
rs4680437	159653	2769.43	802	0.04913	0.824583
rs1595027	159726	2769.58	838	0.42174	0.516069
rs12487004	159732	2769.64	814	0.04441	0.833094
rs1714509	159736	2769.64	820	0.03517	0.851242
rs1656370	159759	2769.66	800	0.02819	0.866669
rs1656376	159767	2769.7	826	0.09854	0.753588
rs1714521	159768	2769.8	786	0.24577	0.620072
rs1714515	159771	2770.29	824	0.37012	0.542941
rs6801874	159830	2770.37	832	0.61405	0.433268
rs4680449	159833	2770.42	798	2.07182	0.150043
rs2082159	159842	2770.42	834	0.27239	0.601733
rs1864505	159845	2770.45	820	1.0464	0.306339
rs2279561	159914	2770.62	836	1.04683	0.306238
rs9847482	159917	2770.72	826	0.19976	0.654913
rs4264773	159946	2770.94	836	0.20207	0.653052
rs6441225	159953	2770.94	828	0.14238	0.705924
rs2253249	159972	2771.12	800	0.50029	0.479374
rs1346834	159973	2771.12	824	1.23196	0.267026
rs4680463	159977	2771.12	810	0.25845	0.61119
rs1381462	160002	2771.38	830	1.23612	0.26622
rs9861042	160004	2771.42	790	0.02453	0.875533
rs10513528	160007	2771.42	818	1.93692	0.164003
rs12493280	160012	2771.61	824	0.00169	0.967181
rs10936160	160019	2771.71	834	0.00103	0.974369
rs1870830	160024	2771.9	802	0.40864	0.522659
rs9820320	160030	2771.96	824	0.32979	0.565782
rs6778714	160045	2771.96	810	1.41663	0.233959
rs751834	160045	2771.96	828	0.31382	0.575343
rs905457	160051	2771.97	804	1.71456	0.190395
rs340313	160051	2772.18	834	0.66055	0.416366
rs340310	160052	2772.18	798	0.78002	0.377136
rs340306	160054	2772.41	838	1.5802	0.208732
rs10513532	160098	2773.38	832	0.00528	0.942055
rs340296	160130	2773.38	794	0.42961	0.512179
rs453563	160139	2773.98	776	0.69795	0.403474
rs340241	160144	2773.98	808	0.92714	0.335608
rs1503102	160199	2775.11	778	0.05795	0.80977
rs12632916	160209	2776.25	818	0.32763	0.567057
rs1566553	160238	2776.49	828	0.92088	0.337244
rs1501294	160248	2777.11	788	0.78752	0.37485
rs1566550	160251	2777.28	840	0.36063	0.548157
rs4094324	160310	2777.39	794	0.83306	0.361389
rs7615992	160311	2777.48	800	0.21729	0.641109
rs12496828	160313	2777.56	812	0.08562	0.769822
rs9816268	160316	2777.66	828	1.65967	0.197648
rs1566548	160322	2777.74	800	0.22998	0.631539
rs905054	160324	2777.74	830	1.98867	0.15848
rs4469016	160355	2777.84	824	0.05815	0.809452
rs4432697	160376	2777.9	830	0.01983	0.888013
rs2365482	160392	2778.16	794	0.03471	0.852204
rs9856166	160401	2778.25	826	0.04567	0.830781
rs2621292	160426	2778.37	774	0.02281	0.879963
rs9827048	160468	2778.48	830	0.73896	0.389995
rs9283610	160470	2778.49	792	0.01819	0.892703
rs2621303	160494	2778.55	814	0.11631	0.733074
rs2595249	160503	2778.57	822	0.00373	0.951311
rs1489919	160634	2778.91	820	0.38086	0.537144
rs1554141	160638	2779.28	826	0.1519	0.696726
rs7633562	160659	2779.5	830	3.14322	0.076243
rs9824310	160675	2779.67	802	1.57816	0.209026
rs13073941	160680	2779.71	832	2.16659	0.141039
rs9870894	160717	2779.78	770	1.43879	0.230336
rs9809080	160721	2779.84	832	0.15807	0.690944
rs2200883	160732	2779.88	790	2.68579	0.101247
rs10936177	160746	2779.94	810	1.75116	0.185731
rs11710258	160752	2781.24	800	1.77499	0.182766
rs9883342	160760	2781.26	780	0.20137	0.653615
rs7628548	160882	2782.18	808	0.79023	0.374031
rs9851867	160935	2782.22	828	0.93158	0.334454
rs12487057	160938	2782.24	786	0.0281	0.866876
rs4680512	160939	2782.49	834	0.17938	0.671905
rs719070	160960	2783.11	790	2.85797	0.0909225
rs924247	160963	2784.49	828	0.78067	0.376935
rs6780187	160970	2784.68	830	1.08869	0.296763
rs9878736	161018	2784.73	832	0.05674	0.811729
rs1675496	161066	2784.84	566	1.42661	0.232318
rs13058787	161070	2784.87	626	1.91106	0.166846
rs33050	161082	2784.89	632	0.00696	0.933522
rs33053	161084	2784.98	832	2.07704	0.14953
rs3773786	161094	2785.4	828	0.59461	0.440643
rs33036	161102	2785.88	784	0.97739	0.322844
rs1353248	161106	2786.01	822	1.60481	0.205223
rs248919	161108	2786.56	790	0.52656	0.468055
rs6808495	161133	2786.69	826	0.06751	0.795002
rs530015	161173	2786.81	784	0.34685	0.555899
rs9811792	161180	2786.94	822	0.79026	0.37402
rs662959	161184	2787.29	798	2.19607	0.138363
rs2243115	161189	2787.52	836	0.00074	0.978263
rs2243151	161199	2787.74	836	0.64718	0.421124
rs6441284	161201	2787.75	784	0.73267	0.392018
rs485497	161202	2787.94	824	0.04808	0.826435
rs485499	161229	2788.34	780	0.62855	0.427886
rs6783320	161235	2788.65	818	1.42539	0.232518
rs6780984	161259	2789.76	812	0.72745	0.393709
rs9818492	161277	2789.8	824	0.51953	0.471044
rs11922988	161303	2790.56	800	0.01278	0.909975
rs1498737	161311	2790.83	716	1.23468	0.266499
rs12629961	161369	2791.29	794	0.37018	0.542904
rs9840016	161382	2791.41	828	0.00627	0.936901
rs11918072	161390	2791.82	834	0.40118	0.526482
rs868916	161394	2792.07	818	1.79942	0.179783
rs3920771	161408	2792.47	796	0.00676	0.934455
rs2152426	161425	2792.59	790	0.03336	0.855073
rs11711568	161431	2792.68	824	0.22909	0.632197
rs6778728	161480	2793.01	798	0.77592	0.378393
rs4680576	161504	2793.09	664	0.57114	0.449805
rs4680586	161666	2793.13	818	0.72002	0.396138
rs9826290	161800	2793.36	828	1.45209	0.228192
rs11714916	161883	2793.41	676	0.82366	0.364113
rs1378659	161889	2794.59	834	0.68988	0.406205
rs9837945	161945	2794.61	836	0.04007	0.841335
rs959960	161952	2794.74	788	2.19619	0.138353
rs2886909	162025	2794.75	828	0.92595	0.335919
rs9866566	162026	2794.75	792	1.8589	0.172751
rs9809208	162031	2794.88	826	2.91106	0.0879741
rs2121720	162063	2795.34	822	1.36608	0.242487
rs1965186	162063	2795.37	792	2.69546	0.100634
rs1447610	162071	2795.51	828	0.92523	0.336106
rs1348976	162080	2795.63	808	0.09513	0.757749
rs1345156	162132	2795.67	824	1.87338	0.171089
rs10513560	162194	2795.73	792	0.5831	0.445101
rs778651	162196	2795.79	748	0.86929	0.351151
rs9290065	162260	2795.86	780	3.37752	0.0660915
rs2279106	162272	2795.95	650	0.33599	0.562156
rs4618258	162352	2795.95	800	1.18503	0.276334
rs6794601	162429	2796.13	782	0.4986	0.480117
rs6780536	162541	2796.17	812	1.17382	0.278617
rs461638	162586	2796.24	790	0.52544	0.468529
rs9842676	162629	2796.69	824	1.30525	0.253257
rs7618391	162631	2796.7	826	0.13242	0.715935
rs1450524	162634	2796.84	672	0.02391	0.877109
rs3921595	162704	2796.9	808	0.05687	0.811512
rs6809783	162871	2797.12	662	0.15201	0.696624
rs1106255	162873	2797.13	810	0.54532	0.460236
rs6773647	162880	2797.74	824	0.11321	0.736515
rs308692	162967	2797.92	824	0.57514	0.448224
rs11711567	162980	2799.07	780	0.02694	0.869616
rs1370087	162998	2799.1	824	0.12618	0.722429
rs4462979	162998	2799.1	816	0.0481	0.826396
rs2118095	163009	2800.77	816	1.36269	0.243071
rs767795	163011	2800.77	774	0.4466	0.503953
rs2033686	163018	2800.77	828	0.07609	0.782669
rs7433229	163040	2802.46	660	0.15474	0.694046
rs4502592	163046	2802.46	788	0.60865	0.435295
rs7433024	163052	2802.55	814	0.43396	0.510054
rs1388699	163057	2802.55	796	0.42542	0.514245
rs1388701	163063	2802.71	840	0.67328	0.411909
rs1388705	163067	2803	788	0.09494	0.757993
rs9853204	163071	2803.08	826	0.76688	0.381185
rs2405046	163108	2804.33	792	0.81736	0.365954
rs9831750	163111	2804.76	824	0.46503	0.495282
rs13326747	163148	2805.15	816	0.51401	0.473406
rs9290104	163154	2805.23	804	0.04821	0.826213
rs9811662	163162	2805.39	814	1.85555	0.173139
rs13099303	163189	2805.77	816	0.50808	0.475972
rs9812268	163190	2805.77	822	0.82735	0.363039
rs4856742	163199	2805.92	778	0.276	0.599336
rs4333098	163216	2805.94	836	0.722	0.395488
rs9868656	163280	2806.04	780	0.32975	0.565807
rs6441433	163284	2806.32	810	0.13334	0.714993
rs12632884	163288	2806.39	794	0.80533	0.369505
rs951937	163310	2806.51	822	0.42291	0.515488
rs1397235	163310	2806.51	800	0.51112	0.474654
rs4856766	163315	2806.58	828	0.27359	0.600936
rs9290113	163322	2806.81	778	0.3528	0.552535
rs1510336	163325	2807.17	838	8e-05	0.993003
rs1510329	163330	2807.33	784	0.24041	0.623909
rs9816962	163369	2807.97	810	1.6649	0.196943
rs6798308	163378	2808.14	798	0.62466	0.429321
rs1601898	163384	2808.28	818	1.71752	0.190013
rs1488586	163386	2808.28	738	2.85245	0.0912346
rs9843284	163405	2808.55	738	0.29635	0.586181
rs1387012	163408	2808.74	826	0.80983	0.368172
rs6787191	163409	2808.94	786	3.43197	0.0639459
rs9872333	163431	2809.15	828	0.22692	0.633819
rs9828622	163436	2809.59	832	1.91333	0.166593
rs9816527	163439	2809.74	826	0.0009	0.976119
rs9883161	163487	2809.85	820	3.51445	0.0608359
rs959804	163491	2809.88	658	0.44701	0.503759
rs6775708	163601	2811.47	830	0.50519	0.477231
rs9826621	163654	2811.49	824	3.88886	0.0486074
rs9842308	163745	2811.86	814	3.69585	0.054548
rs2086088	163754	2812.03	828	1.70608	0.191494
rs1478172	163760	2812.17	680	2.45419	0.117211
rs6806429	163766	2812.32	830	1.6106	0.204408
rs9841809	163771	2812.36	786	2.68541	0.101271
rs9836512	163774	2812.38	822	2.63239	0.104704
rs9290129	163793	2812.45	814	3.01949	0.0822695
rs9839765	163798	2812.46	834	2.71947	0.0991311
rs6804879	163813	2812.58	800	0.97365	0.323773
rs9877760	163821	2812.58	828	2.5751	0.108557
rs9290132	163883	2812.85	824	1.0513	0.305209
rs903942	163905	2812.87	814	1.20768	0.271792
rs9857262	163929	2813.19	790	0.12826	0.720246
rs9290139	163981	2813.36	834	0.19861	0.655846
rs206287	163988	2813.45	820	0.02544	0.87328
rs150212	164122	2813.65	742	0.08019	0.777046
rs11914874	164123	2813.65	828	0.01789	0.89361
rs11917929	164131	2813.72	790	0.31977	0.571748
rs9836765	164133	2813.77	826	0.33537	0.562515
rs12632934	164181	2813.78	716	0.22517	0.635132
rs9758794	164216	2813.83	828	0.36015	0.548422
rs10936324	164235	2813.83	826	0.08968	0.764583
rs11914806	164241	2813.83	830	0.39776	0.52825
rs6764327	164283	2813.87	804	0.09653	0.756032
rs7427962	164285	2813.87	816	0.07076	0.790231
rs9874856	164377	2814.02	804	0.00201	0.964219
rs11714511	164403	2814.05	834	0.27491	0.600059
rs6796340	164580	2814.1	754	0.0811	0.775806
rs7616344	164650	2814.11	780	0.00832	0.927341
rs996784	164707	2814.19	812	0.66784	0.413805
rs6810129	164723	2814.3	796	0.25768	0.611717
rs2045653	164728	2814.31	834	0.38415	0.535389
rs2364416	164733	2815.03	786	3.7163	0.0538835
rs720112	164737	2815.61	828	2.5667	0.109135
rs1460434	164741	2816.54	756	4.19651	0.0405072
rs6767112	164825	2816.67	808	0.89831	0.343236
rs981059	164840	2816.78	802	3.38465	0.0658061
rs1491295	164907	2816.89	774	0.23138	0.6305
rs902662	164954	2816.89	820	2.02668	0.154558
rs2178402	165010	2816.92	826	0.97474	0.3235
rs7634506	165018	2817.08	792	3.16496	0.0752342
rs10936367	165023	2817.14	676	0.01052	0.918312
rs7618338	165027	2817.66	802	0.17536	0.675388
rs1492787	165040	2817.81	828	0.30219	0.582514
rs1150432	165091	2818.14	806	0.34574	0.556535
rs11719240	165104	2818.75	826	0.26714	0.605259
rs9857844	165147	2818.85	790	1.14974	0.283604
rs4352381	165179	2818.85	828	0.32477	0.568754
rs9884081	165215	2818.87	802	1.71715	0.190061
rs4530528	165219	2818.93	830	0.83772	0.360049
rs10936388	165224	2819.52	798	0.01425	0.904974
rs12489384	165278	2819.52	810	0.00487	0.944388
rs1375835	165320	2819.72	804	0.34717	0.555719
rs710855	165381	2819.95	830	1.11243	0.291555
rs2886567	165538	2820.12	804	0.45823	0.49845
rs7622507	165545	2820.18	802	0.10244	0.748918
rs10936416	165563	2820.52	800	0.00585	0.939036
rs2141853	165570	2820.62	810	0.6936	0.404943
rs6791952	165578	2820.67	766	0.88704	0.346281
rs7340644	165624	2820.7	828	0.30211	0.582562
rs783586	165654	2820.7	800	0.32497	0.568638
rs298759	165681	2820.7	824	0.84894	0.356851
rs298754	165684	2821.15	782	0.15827	0.690756
rs1382131	165691	2821.32	830	0.00102	0.974572
rs298748	165694	2821.55	786	0.25587	0.612974
rs1351067	165695	2821.57	824	0.06918	0.792541
rs1551916	165699	2821.57	792	0.78078	0.376903
rs2164232	165718	2821.57	828	0.37825	0.538541
rs2089989	165722	2821.57	794	0.01628	0.89848
rs9874865	165738	2821.62	768	0.22051	0.638648
rs936519	165758	2821.69	826	0.08355	0.772543
rs1017788	165760	2822.02	782	0.85326	0.355631
rs9290241	165816	2822.13	828	1.26458	0.260786
rs6785579	165827	2822.19	814	0.72821	0.393464
rs13073673	165830	2822.21	838	0.03509	0.851412
rs964749	165842	2822.23	814	0.17299	0.677465
rs6782063	165857	2822.65	796	0.56147	0.453669
rs2722636	165866	2822.65	806	4e-05	0.995005
rs2643185	165887	2822.78	832	0.00504	0.943378
rs9290242	165899	2823.15	814	0.07256	0.787644
rs6548366	165911	2823.19	784	0.41241	0.520748
rs6776725	165925	2823.35	818	0.05146	0.820542
rs3860529	165931	2823.4	790	0.22244	0.637184
rs2132124	165964	2823.43	824	0.29811	0.58507
rs9853751	165968	2823.45	816	0.4074	0.523292
rs1021530	165979	2823.46	834	0.18375	0.668168
rs12637513	166008	2823.58	814	0.51553	0.472754
rs6791103	166068	2823.72	830	0.00041	0.983892
rs2168784	166073	2823.82	814	0.06412	0.800106
rs6548380	166141	2824.56	826	0.87774	0.348822
rs2290738	166216	2824.66	790	0.11459	0.73498
rs9866707	166233	2824.66	834	0.15764	0.69134
rs13099130	166241	2824.66	792	0.53848	0.463064
rs7651046	166297	2824.72	830	0.70513	0.401065
rs10936431	166300	2825.18	828	0.26341	0.607787
rs6809053	166305	2825.38	838	1.13912	0.285838
rs11916446	166319	2825.38	790	1.75669	0.185038
rs6414540	166333	2825.5	838	0.70555	0.400926
rs13060356	166363	2825.52	804	0.05705	0.811223
rs2311984	166401	2825.68	816	1.46484	0.226162
rs12488644	166421	2826.19	728	0.58451	0.44455
rs2033856	166425	2826.23	704	0.25485	0.613678
rs2218152	166438	2826.53	676	0.00164	0.967713
rs9871479	166447	2826.69	800	0.00803	0.92858
rs9848396	166460	2826.77	828	0.91999	0.337477
rs13324644	166500	2826.83	836	0.07203	0.788405
rs1525383	166503	2827.04	806	0.10451	0.746485
rs10936441	166516	2827.11	828	0.44733	0.503607
rs769276	166525	2827.11	810	0.13536	0.712939
rs7619601	166537	2827.11	834	0.53531	0.464384
rs822715	166539	2828.03	800	0.05015	0.822798
rs1723543	166551	2828.55	820	0.11532	0.734162
rs1525363	166625	2829.58	800	0.36484	0.54583
rs6803772	166660	2829.63	814	0.39099	0.531779
rs4593053	166665	2829.69	826	1.073	0.300269
rs13325182	166705	2830.08	808	2.56335	0.109367
rs9812221	166710	2830.48	818	0.71957	0.396284
rs1464623	166729	2830.48	820	3.96559	0.0464392
rs12629697	166744	2830.61	816	2.77922	0.0954948
rs10936452	166746	2830.61	814	1.72769	0.188706
rs6794521	166750	2831.39	820	0.01215	0.912238
rs488110	166842	2832.09	828	3.98834	0.045816
rs11929208	166873	2832.1	802	0.85798	0.354303
rs694955	166886	2832.13	822	1.60064	0.205813
rs1707714	166925	2833.1	648	1.11165	0.291723
rs10513616	166950	2833.17	830	4.80986	0.0282973
rs1398089	166951	2833.23	822	3.68477	0.0549116
rs1398617	166962	2833.29	816	0.99124	0.319439
rs4639017	167034	2833.49	820	2.80219	0.0941358
rs4680607	167036	2833.59	798	0.00072	0.978574
rs9879188	167089	2833.97	830	0.12456	0.724146
rs282221	167147	2834.26	794	0.16841	0.681533
rs1584483	167201	2834.28	834	1.26103	0.261456
rs1868531	167245	2834.56	834	0.38914	0.532753
rs11916666	167247	2834.58	804	0.54095	0.46204
rs1551041	167269	2834.97	814	0.67848	0.41011
rs4440084	167315	2835.51	804	0.12148	0.727434
rs1440678	167350	2835.83	762	0.06569	0.79772
rs1440653	167374	2835.83	828	0.2065	0.649524
rs10936474	167408	2835.91	820	1.27378	0.259059
rs9857044	167419	2836.59	834	0.26665	0.605586
rs10513625	167433	2836.71	826	0.64668	0.421301
rs10513627	167465	2836.79	824	2.02453	0.154777
rs9290281	167466	2836.8	670	2.5212	0.112325
rs9848122	167469	2836.83	824	3.40391	0.0650422
rs9811284	167476	2836.96	716	4.22171	0.0399098
rs9862923	167484	2836.96	782	3.69505	0.0545741
rs10936485	167547	2837.14	816	2.34384	0.125779
rs2863389	167632	2837.24	830	0.83	0.362274
rs2863392	167642	2837.24	786	0.8861	0.346535
rs9860363	167645	2837.26	828	2.30609	0.128868
rs9852293	167693	2837.36	760	1.05809	0.303652
rs6781717	167700	2837.44	830	0.20018	0.654577
rs6788186	167745	2837.58	806	2.71738	0.099261
rs1403779	167787	2837.6	808	0.05845	0.808955
rs537548	167792	2837.6	806	0.8711	0.350652
rs1607137	167794	2837.67	830	0.054	0.816243
rs489944	167812	2837.72	828	1.08721	0.297091
rs651776	167837	2837.94	830	0.38481	0.535041
rs9874192	167845	2838.12	812	0.01226	0.911852
rs629584	167876	2838.12	810	0.19253	0.660818
rs4680626	167883	2838.14	822	0.54178	0.461697
rs7428984	167947	2839.41	828	0.79375	0.372969
rs7615817	168011	2841.14	774	1.96516	0.160962
rs9290297	168016	2841.84	808	2.37359	0.123403
rs6787835	168021	2842	824	1.76702	0.183751
rs9823336	168031	2842.27	824	0.28993	0.590267
rs9290301	168056	2842.48	804	1.232	0.267019
rs13099376	168058	2842.48	792	2.04217	0.152991
rs1916286	168063	2842.57	804	1.26997	0.259773
rs4680602	168133	2842.8	802	4.85879	0.0275056
rs1401868	168140	2842.88	808	2.70688	0.0999165
rs2037546	168150	2842.96	800	4.53501	0.0332082
rs1589269	168164	2843	830	0.74005	0.389645
rs1607650	168198	2843.35	826	0.1797	0.671633
rs9846427	168206	2843.41	806	0.25983	0.610234
rs9822807	168214	2843.43	818	0.30609	0.580091
rs7631440	168274	2843.5	834	1.16623	0.280177
rs1467252	168279	2843.68	824	1.85529	0.173169
rs1401869	168286	2844.12	834	0.82955	0.362403
rs9860406	168362	2844.14	816	2.15358	0.142238
rs4955713	168439	2844.15	642	1.5009	0.220533
rs10936526	168470	2844.2	812	0.01214	0.912271
rs9878131	168566	2845.03	814	1.32874	0.249029
rs1464635	168595	2845.22	832	2.21094	0.137036
rs1464634	168596	2845.22	828	0.5164	0.472383
rs13079876	168600	2845.79	820	0.6614	0.416066
rs9818313	168602	2847.26	746	5.05359	0.024575
rs1403646	168604	2847.43	834	2.26988	0.13191
rs10936536	168610	2847.43	834	0.09015	0.763981
rs13078395	168621	2847.47	834	0.82754	0.362984
rs9841174	168668	2847.55	828	0.15642	0.692472
rs9290315	168695	2847.75	794	1.68264	0.194574
rs9880228	168707	2847.77	814	0.00606	0.937927
rs11709117	168709	2847.94	806	0.16356	0.685897
rs7433123	168738	2848.15	694	0.14568	0.702699
rs7650519	168752	2848.19	796	0.0317	0.858696
rs6778707	168758	2848.29	816	0.21694	0.641385
rs7637861	168765	2848.48	812	0.0241	0.876626
rs9290316	168778	2849.67	654	1.70901	0.191114
rs7636730	168817	2849.75	832	3.22166	0.07267
rs9883327	168961	2850.02	778	0.49547	0.481496
rs9859639	168969	2850.19	816	1.11843	0.290256
rs12696276	168987	2850.34	820	0.9302	0.33481
rs9653994	168996	2850.54	840	0.17798	0.673119
rs1552746	169014	2851.3	828	1.68144	0.194734
rs7651327	169018	2851.73	796	0.32813	0.566764
rs11928048	169078	2851.8	836	0.4047	0.52467
rs6763376	169087	2851.8	774	0.47392	0.49119
rs6794207	169094	2852.11	824	0.55838	0.454915
rs2901072	169103	2852.11	802	0.10616	0.744555
rs923715	169110	2852.21	820	0.69082	0.405887
rs9839556	169113	2852.84	744	0.69392	0.404834
rs953899	169141	2852.96	822	0.91886	0.337775
rs4470571	169172	2853.34	778	1.13222	0.287303
rs12492208	169175	2853.84	784	0.00396	0.949801
rs7631039	169182	2853.93	792	1.52705	0.216556
rs6780224	169245	2854.16	796	0.03987	0.841733
rs7647200	169279	2854.23	816	0.09698	0.755484
rs877439	169283	2855.14	786	0.01691	0.896541
rs6773656	169313	2855.16	828	0.12097	0.727981
rs6798057	169375	2855.2	818	0.36712	0.544578
rs2593420	169380	2855.32	826	0.05763	0.810285
rs3851391	169390	2858.13	822	0.00033	0.985549
rs7643342	169396	2858.6	822	0.24989	0.617152
rs3851393	169398	2859.94	644	1.2352	0.266399
rs7639810	169526	2860.14	822	3.70251	0.0543308
rs3908793	169549	2860.19	824	0.77121	0.379842
rs3872622	169566	2860.38	830	3.48773	0.0618252
rs3852017	169601	2860.48	826	4.68084	0.0305007
rs6777018	169649	2860.49	838	1.43044	0.231693
rs2568863	169655	2860.63	778	3.74643	0.0529204
rs2672578	169661	2860.72	834	1.83185	0.175909
rs9821578	169694	2861	830	0.01362	0.907108
rs1025217	169695	2861.03	790	2.27087	0.131826
rs329080	169698	2861.05	694	1.72312	0.189291
rs884828	169717	2861.43	824	0.00848	0.926638
rs2568859	169726	2861.91	842	1.13191	0.287369
rs6771018	169752	2861.95	790	0.47336	0.491445
rs3844592	169776	2863.46	836	0.11639	0.73298
rs3851406	169808	2863.86	798	3.4684	0.0625516
rs9881253	169816	2864.65	820	0.33614	0.562065
rs3914117	169821	2865.14	818	0.01458	0.903906
rs6766202	169821	2865.14	784	1.30116	0.254001
rs11921749	169825	2865.42	814	3.26146	0.0709258
rs4107700	169827	2867.43	820	0.27793	0.598058
rs10755125	169877	2867.47	712	0.19681	0.657311
rs6774143	169885	2867.59	818	0.01073	0.91749
rs6444821	169896	2867.64	806	0.16687	0.682913
rs516215	169976	2867.65	756	1.42539	0.232518
rs7623792	170061	2867.66	826	0.03036	0.861672
rs7633280	170064	2870.66	754	1.16976	0.27945
rs9851042	170066	2873.66	834	0.547	0.459546
rs6791044	170084	2874.18	834	0.07873	0.779023
rs6444827	170091	2874.81	804	2.25252	0.133397
rs1498444	170128	2874.94	824	0.95163	0.329304
rs10513652	170140	2875.15	822	2.95697	0.0855082
rs9835962	170176	2875.46	790	0.17576	0.675042
rs7646897	170179	2875.69	826	0.74574	0.387827
rs888135	170193	2875.7	788	0.01115	0.915902
rs4955628	170197	2875.87	652	0.24795	0.618522
rs1420466	170201	2876.11	800	0	0.998802
rs12631251	170214	2876.11	826	0.04208	0.837459
rs10936569	170221	2876.17	786	1.7603	0.184587
rs9809610	170227	2876.17	818	0.50506	0.477287
rs721128	170267	2876.45	824	0.12277	0.726049
rs6773653	170335	2876.56	652	0.02076	0.885438
rs10936575	170348	2876.92	818	0.1097	0.740491
rs1825887	170402	2877.41	816	5.69878	0.0169767
rs3863100	170407	2877.47	826	1.18934	0.275463
rs1612605	170420	2877.47	830	0.19442	0.65926
rs10513662	170422	2877.55	728	0.27346	0.60102
rs1400246	170430	2877.55	838	0.02233	0.881225
rs1829143	170440	2877.8	826	0.89397	0.344404
rs784285	170450	2877.8	800	1.40942	0.235153
rs10513664	170460	2878.3	832	0.1991	0.655445
rs804205	170465	2878.56	762	0.00314	0.955313
rs6444848	170465	2878.84	800	1.4888	0.222402
rs4955642	170466	2880.72	828	0.31636	0.573801
rs3851384	170485	2881.18	800	0.00289	0.957149
rs10490783	170523	2882.53	796	2.01234	0.156025
rs10804833	170656	2883.4	792	0.07762	0.780555
rs9850919	170661	2883.6	830	0.46945	0.493238
rs7613341	170674	2883.62	782	1.09051	0.296358
rs2178175	170678	2886.62	828	0.60606	0.436274
rs9821493	170680	2887.38	802	0.44052	0.506871
rs7652987	170681	2887.38	818	0.14232	0.705983
rs7638569	170695	2887.83	804	0.18113	0.670401
rs7631580	170709	2887.96	818	1.31973	0.25064
rs9815003	170710	2888.1	702	2.59543	0.107172
rs3905410	170714	2888.1	836	1.29335	0.255431
rs12492499	170731	2888.33	806	3.31138	0.0688016
rs7625022	170743	2888.43	822	0.98049	0.322078
rs4955663	170774	2888.46	752	5.31572	0.0211338
rs1833341	170781	2888.52	824	0.0394	0.842656
rs6777142	170786	2888.55	782	0.03288	0.856102
rs10513678	170796	2888.61	788	2.67319	0.102051
rs6804374	170826	2888.71	798	0.50903	0.475561
rs933605	170827	2888.74	816	0.0676	0.79486
rs10513679	170836	2888.9	814	0.72875	0.393289
rs10155002	170839	2890.37	838	3.28017	0.0701217
rs11720467	170842	2890.53	822	0.51981	0.470924
rs4955669	170879	2890.68	808	5.73338	0.0166454
rs2111560	170892	2890.75	832	1.85599	0.173089
rs2421772	170898	2890.75	800	5.67969	0.0171624
rs1997397	170903	2890.9	830	2.68873	0.10106
rs11718668	170941	2891.26	820	2.6029	0.106668
rs11718804	170941	2891.32	732	4.38321	0.0362947
rs7610569	170946	2891.36	830	4.99197	0.0254653
rs1881984	170947	2891.36	818	4.08525	0.0432591
rs12638862	170960	2891.6	822	2.78366	0.0952305
rs3796145	171008	2891.63	812	2.1167	0.1457
rs4955676	171051	2891.86	826	2.44599	0.117825
rs7647589	171065	2891.95	818	1.1792	0.27752
rs9290376	171067	2892.32	818	2.22307	0.135963
rs13098597	171082	2892.68	840	2.91373	0.0878285
rs9850179	171087	2892.68	806	0.03119	0.85982
rs1920115	171089	2892.75	830	0.96667	0.325511
rs10513680	171127	2893.97	794	4.14775	0.04169
rs9851636	171139	2894.07	820	2.41225	0.120389
rs9865587	171153	2894.12	768	2.05816	0.151393
rs6808317	171166	2894.17	830	1.69364	0.193121
rs4955702	171210	2894.32	838	0.15819	0.690827
rs12636720	171214	2894.84	822	0.23938	0.624657
rs4955704	171220	2894.88	826	1.04875	0.305796
rs9868633	171224	2894.98	794	0.3947	0.529841
rs9810602	171228	2895.09	828	1.12	0.289919
rs7635413	171230	2895.19	790	0.40673	0.523634
rs2160902	171236	2895.25	832	0.19708	0.657092
rs2287483	171240	2895.25	810	1.01305	0.314172
rs4955585	171256	2895.28	826	2.96433	0.0851196
rs7638591	171321	2895.39	818	1.09167	0.296102
rs2901549	171377	2895.39	816	0.66806	0.413728
rs12492192	171391	2895.41	824	0.49147	0.483272
rs481781	171423	2895.5	824	0.0495	0.82394
rs546950	171427	2895.5	834	0.27663	0.598915
rs6784397	171438	2895.63	808	0.15081	0.697764
rs1684885	171441	2895.63	830	0.28664	0.59238
rs2421832	171445	2895.66	818	0.08824	0.766423
rs516741	171449	2895.84	794	2.99127	0.0837147
rs6797896	171522	2895.86	798	0.0706	0.790461
rs1880588	171526	2896.05	786	0.00411	0.948864
rs9875109	171547	2896.1	834	0.81079	0.367887
rs7643085	171553	2896.71	802	1.30227	0.253799
rs4955588	171556	2896.77	834	1.36331	0.242965
rs3772172	171560	2896.86	818	0.29307	0.588263
rs10936632	171613	2896.89	646	0.43703	0.508558
rs6444930	171645	2897.93	812	0.02778	0.867628
rs6789670	171649	2898.06	822	0.58867	0.442935
rs4955725	171652	2898.15	794	0.27278	0.60147
rs7647823	171655	2900.1	830	1.84452	0.174422
rs6414539	171659	2900.6	720	1.04588	0.306457
rs1990805	171672	2901.38	790	3.71364	0.0539695
rs6789637	171684	2901.38	830	4.08515	0.0432616
rs10490803	171692	2901.65	792	3.31629	0.0685966
rs9826862	171730	2901.97	832	0.07849	0.779356
rs9880460	171733	2901.98	814	2.76734	0.0962061
rs7614928	171760	2901.98	830	0.25931	0.610595
rs4955733	171775	2902.34	774	3.11082	0.077774
rs2052398	171776	2902.36	836	0.07607	0.782697
rs12496334	171793	2902.51	834	0.57644	0.447712
rs1468978	171794	2902.68	802	0.65674	0.417714
rs6790139	171840	2902.68	822	0.37025	0.542869
rs1011295	171845	2902.97	832	1.44513	0.22931
rs9873736	171857	2902.99	834	0.50519	0.477229
rs9867571	171882	2904.96	818	1.38356	0.239495
rs574757	171928	2905.55	802	0.48742	0.485078
rs575242	171935	2905.57	824	0.45163	0.501561
rs474588	171945	2905.59	786	1e-05	0.998117
rs482749	171952	2905.64	838	0.064	0.800276
rs6772591	171997	2905.71	840	0.02677	0.870041
rs9845497	172010	2905.79	834	0.15498	0.69382
rs6779973	172013	2906.1	810	0.06326	0.801421
rs6790486	172016	2906.65	818	0.58409	0.444713
rs4955758	172045	2906.76	794	2.98223	0.0841834
rs4336121	172050	2906.8	824	3.36692	0.0665179
rs10936660	172052	2906.83	796	2.42008	0.119789
rs12488260	172056	2907.06	812	0.79417	0.372842
rs7635470	172179	2907.3	830	0.48615	0.485652
rs5400	172215	2907.3	834	0.05777	0.810057
rs11924032	172218	2907.4	832	0.09337	0.75994
rs6785233	172240	2907.41	824	0.01772	0.894112
rs950644	172243	2907.49	822	0.41436	0.519762
rs2101248	172246	2907.49	820	0.43203	0.510994
rs10513690	172262	2909.5	788	0.00249	0.96018
rs7611574	172322	2910.45	832	0.03653	0.848423
rs6791187	172344	2910.74	782	0.48329	0.486935
rs7615625	172351	2910.74	824	1.3637	0.242897
rs9810566	172354	2910.74	822	0.02297	0.879531
rs6444967	172357	2910.85	816	0.19199	0.661265
rs6788393	172359	2911.09	754	0.32382	0.569322
rs10936674	172414	2911.41	806	4.3064	0.0379691
rs1501607	172425	2911.66	810	5.15465	0.0231841
rs7375039	172430	2911.79	830	2.75777	0.0967829
rs6789594	172435	2911.79	832	0.05515	0.814338
rs13086608	172446	2911.97	828	0.18491	0.667184
rs9819421	172449	2912.49	818	0.00634	0.93655
rs2088885	172454	2913.49	820	0.32158	0.570658
rs4894672	172468	2913.63	782	0.00241	0.960828
rs902953	172471	2913.63	814	0.32563	0.568244
rs7615681	172494	2913.85	812	0.23071	0.630994
rs9829436	172521	2913.97	824	0.33718	0.561463
rs2917	172523	2914.29	816	0.51546	0.472784
rs10513695	172524	2914.8	828	0.08765	0.767192
rs9855285	172526	2915.12	798	1.89355	0.168802
rs2172390	172532	2915.34	834	1.96459	0.161023
rs9846083	172538	2915.4	818	1.0959	0.295167
rs9824791	172545	2915.51	828	0.00754	0.930801
rs1038884	172551	2915.52	800	0.04194	0.837729
rs902952	172571	2915.82	826	0.03408	0.853536
rs1353022	172574	2916.16	836	0.01376	0.90663
rs7629429	172574	2916.16	838	0.36431	0.546123
rs4894425	172574	2916.42	796	0.08867	0.765878
rs902954	172581	2917.22	824	0.08265	0.773743
rs9883206	172584	2918.92	838	0.31864	0.572426
rs902956	172587	2919.42	796	0.02789	0.867379
rs11916954	172603	2919.51	836	0.02882	0.8652
rs2422298	172608	2919.59	796	0.64731	0.421076
rs10936684	172613	2919.6	830	0.70113	0.402403
rs10936685	172619	2920.71	796	0.00084	0.976825
rs6444989	172639	2920.71	814	0.19849	0.65594
rs10222648	172641	2923.71	782	0.19208	0.661187
rs721912	172643	2926.71	676	2.91876	0.087555
rs1565568	172659	2927.43	808	2.1823	0.139606
rs6788610	172680	2928.23	720	1.00121	0.317017
rs6804896	172721	2928.52	786	0.077	0.781406
rs6445008	172724	2928.52	660	0.26752	0.605001
rs260774	172728	2928.52	742	0.52893	0.467059
rs2160992	172755	2928.93	802	1.51451	0.218452
rs360402	172792	2929.32	824	0.5946	0.440647
rs360401	172793	2929.32	818	0.69541	0.40433
rs83615	172794	2929.36	824	0.28118	0.595928
rs10936694	172797	2930.43	816	0.02367	0.877736
rs3774041	172847	2930.43	822	0.59197	0.441657
rs1563261	172894	2930.46	666	0.51121	0.474614
rs9882641	172925	2930.55	834	0.29369	0.587869
rs7626674	172984	2930.61	820	0.01436	0.904623
rs4243419	172990	2930.68	796	0.23789	0.625735
rs9872465	172998	2930.76	824	0.06582	0.797529
rs13092828	173007	2930.78	782	2.35872	0.124584
rs6786564	173012	2930.94	828	0.185	0.667113
rs10936701	173014	2930.95	672	0.14305	0.705268
rs3850186	173031	2931.13	666	0.00859	0.926141
rs7620616	173036	2931.23	840	0.17429	0.676325
rs11929298	173061	2935.63	690	0.39961	0.527292
rs3850193	173076	2935.96	828	1.58637	0.207845
rs9865258	173105	2936.21	776	0.04452	0.832894
rs9862319	173140	2936.21	834	0.00146	0.969494
rs13099275	173149	2937.02	812	6e-05	0.993883
rs12630340	173151	2937.02	830	0.10249	0.748865
rs7619106	173163	2937.12	808	1.17665	0.278039
rs2901755	173167	2937.12	826	0.0006	0.980456
rs4243421	173167	2937.45	800	0.37073	0.542609
rs6783946	173175	2939.12	826	0.55462	0.456438
rs1499814	173189	2939.12	826	0.17179	0.67853
rs476651	173210	2939.19	820	0.11269	0.737104
rs499888	173210	2939.3	814	0.0622	0.803058
rs817797	173214	2939.87	670	1.68583	0.194152
rs559235	173238	2941.27	818	1.02611	0.311074
rs1499812	173243	2944.21	802	0.01341	0.907799
rs1353894	173290	2944.31	794	0.17758	0.673459
rs4894808	173316	2944.31	828	0.02444	0.87576
rs2124546	173319	2946.11	806	0.23538	0.627561
rs6787115	173325	2946.19	832	0.69536	0.404346
rs4894810	173327	2946.19	810	0.03475	0.852118
rs12495903	173337	2946.19	830	0.16464	0.684921
rs6790174	173356	2948.2	836	0.13156	0.716819
rs10936713	173359	2949.45	812	3.69873	0.054454
rs9839226	173361	2949.45	822	0.00563	0.940164
rs6768553	173377	2950.93	768	0.0148	0.903183
rs9858330	173401	2951.97	832	0.00107	0.97394
rs6414541	173403	2952.02	794	0.70822	0.400035
rs13094089	173456	2952.07	822	0.98722	0.320423
rs9290448	173467	2952.09	814	2.47672	0.115543
rs4894535	173478	2952.36	826	0.00521	0.942453
rs9812681	173481	2952.4	822	0.01621	0.898699
rs9838734	173486	2952.92	812	0.20765	0.648613
rs7630681	173489	2953.08	820	1.63956	0.200386
rs7620677	173492	2953.52	824	0.01838	0.892155
rs12494991	173494	2953.58	790	0.0207	0.885587
rs8180024	173497	2953.65	828	0.15438	0.694382
rs6445058	173499	2953.68	790	0.32435	0.569005
rs9837821	173517	2953.76	828	0.35622	0.550616
rs7642511	173529	2953.95	808	1.4562	0.227536
rs6787360	173531	2954.53	824	0.29601	0.586396
rs13096174	173532	2955.93	794	0.36276	0.546975
rs493190	173541	2955.93	824	0.36314	0.546765
rs9870218	173585	2956.08	822	0.08957	0.764731
rs2293236	173589	2956.36	810	2.25219	0.133426
rs495702	173598	2956.36	778	1.48792	0.222539
rs12634057	173603	2956.54	826	6e-05	0.993913
rs585026	173605	2956.92	800	0.00183	0.965838
rs9856558	173605	2956.96	832	0.39279	0.530838
rs1523327	173607	2957.19	782	0.01597	0.899437
rs6765603	173610	2957.3	814	0.00068	0.979245
rs2922126	173650	2957.64	822	0.40859	0.522684
rs9819506	173653	2957.72	826	0.40604	0.523988
rs12638147	173679	2957.85	802	0.39515	0.529607
rs6777318	173689	2958.02	830	1.68474	0.194296
rs233998	173726	2958.81	798	0.03154	0.85903
rs9854603	173728	2959.74	828	0.01461	0.903791
rs3850170	173735	2959.94	754	0.70284	0.401832
rs232000	173753	2960.72	790	0.38473	0.535085
rs6445068	173764	2961.06	792	0.00783	0.929484
rs11918360	173785	2962.39	820	0.47095	0.492548
rs234055	173794	2962.82	812	4.03302	0.0446179
rs437197	173819	2964.44	800	2.80989	0.0936846
rs234028	173821	2964.65	820	1.53829	0.214873
rs234015	173836	2964.75	784	1.90925	0.167046
rs3932352	173839	2964.81	824	0.8864	0.346455
rs6778941	173851	2965.81	834	0.03204	0.857929
rs669376	173857	2967.29	816	3.32013	0.0684364
rs9863632	173860	2970.43	794	1.78953	0.180984
rs3980271	173868	2970.43	812	1.27248	0.259303
rs4894427	173879	2973.59	800	0.10946	0.740757
rs4894576	173883	2974.05	830	0.01334	0.908052
rs494694	173887	2974.81	816	1.02903	0.310386
rs644758	173901	2975.15	818	0.87019	0.350902
rs4894593	173945	2975.19	804	0.3668	0.544755
rs10936737	173954	2975.31	814	1.67588	0.195473
rs1499626	174065	2976.45	742	0.4523	0.501246
rs869258	174071	2976.53	814	0.03796	0.845527
rs6799845	174074	2977.21	824	0.0079	0.929184
rs7639187	174075	2977.25	782	0.25978	0.610273
rs1499630	174116	2977.43	818	0.03878	0.843879
rs7632946	174150	2977.64	808	4.36495	0.0366855
rs10804851	174153	2977.76	832	0.53152	0.465969
rs9864296	174156	2978.84	806	0.09862	0.753486
rs1878006	174205	2978.98	824	0.15497	0.69383
rs791832	174211	2979.3	800	3.5519	0.0594774
rs541262	174216	2979.88	820	0.19233	0.660988
rs508508	174250	2979.96	800	2.69783	0.100485
rs6445094	174253	2980.4	838	0.82428	0.363931
rs1515445	174297	2981.46	784	0.01335	0.908014
rs9844330	174323	2981.5	810	1.88754	0.16948
rs11708501	174326	2981.76	786	0.0181	0.892991
rs1878005	174338	2982.05	834	0.38736	0.533692
rs7620000	174343	2982.12	808	0.69343	0.404999
rs1512744	174364	2982.22	834	2.67464	0.101958
rs1512743	174367	2982.39	790	1.00148	0.316954
rs1566398	174444	2982.63	794	1.02089	0.312308
rs792127	174456	2983.17	826	4.19107	0.0406373
rs792354	174457	2983.65	824	0.55994	0.454286
rs10936746	174457	2984.38	830	0.89032	0.345389
rs7644660	174461	2984.39	816	0.01511	0.902153
rs10936748	174484	2984.7	820	0.0008	0.977488
rs7622349	174505	2986.99	834	3.73316	0.0533425
rs12629407	174560	2987.04	830	2.92371	0.0872872
rs632916	174593	2987.04	806	0.65919	0.416846
rs583514	174597	2987.12	830	0.05625	0.812523
rs536445	174603	2987.14	792	0.00847	0.926651
rs541651	174610	2987.23	830	0.49645	0.481064
rs7649709	174613	2987.54	796	0.92209	0.336928
rs532021	174613	2987.57	814	0.0076	0.93053
rs605211	174615	2987.79	780	2.5444	0.110686
rs584633	174636	2989.4	830	0.00293	0.956815
rs11926626	174639	2989.85	816	0.00126	0.971644
rs2196420	174701	2989.89	826	0.06093	0.805036
rs9879017	174706	2990.08	816	0.10095	0.750688
rs9838752	174711	2990.12	814	1.91541	0.166364
rs1983060	174793	2990.67	802	1.21621	0.270106
rs3853387	174799	2992.87	826	0.30404	0.581359
rs3913247	174803	2993.09	802	1.46793	0.225673
rs6801163	174827	2993.64	666	2.24808	0.13378
rs983303	174830	2993.64	806	2.09258	0.148016
rs9840905	174845	2993.8	830	1.88831	0.169393
rs7427618	174882	2993.84	778	3.30684	0.0689921
rs1393450	174885	2993.84	820	1.51896	0.217777
rs7638716	174896	2994.03	822	0.44486	0.504788
rs9856063	174897	2994.03	824	1.03407	0.309204
rs959148	174905	2997.73	834	0.07096	0.789937
rs9290478	174930	2997.78	810	0.46018	0.497538
rs1994507	174942	2997.9	828	0.05524	0.814189
rs6766917	174943	2997.9	776	0.03971	0.842044
rs722472	174950	3001.84	834	14.9701	0.00010923
rs1387004	174952	3002.01	822	0.01328	0.908261
rs9863894	174960	3003.8	680	2.08988	0.148278
rs873655	174970	3004.4	836	0.00783	0.929474
rs9818020	174980	3004.54	584	1.09787	0.294734
rs3932095	175031	3004.61	838	0.06602	0.797217
rs1948158	175035	3004.72	826	0.23194	0.630092
rs2861593	175048	3005.07	832	0.00665	0.935007
rs4621354	175071	3005.55	820	0.66632	0.414338
rs4280663	175106	3005.74	826	1.95264	0.162302
rs4513478	175109	3005.74	658	0.29271	0.588488
rs6786075	175116	3006.23	816	0.22067	0.638531
rs9853914	175134	3006.33	794	1.41142	0.23482
rs6767848	175241	3007.32	826	0.56781	0.451129
rs6445138	175262	3007.49	826	1.37344	0.241223
rs6762629	175300	3007.67	830	0.00232	0.961619
rs9883172	175303	3007.89	834	0.37113	0.54239
rs6777593	175339	3007.92	832	0.48864	0.484536
rs11927722	175349	3008.77	830	0.40728	0.523351
rs7610242	175355	3008.81	730	0.95949	0.327314
rs7612490	175360	3009.45	834	1.01643	0.313367
rs9867537	175376	3009.57	818	0.64943	0.420318
rs9872844	175379	3009.63	832	0.47317	0.491535
rs10513722	175381	3009.63	810	1.53772	0.214957
rs6805439	175427	3010.25	782	1.72997	0.188415
rs690708	175457	3010.65	826	4.84028	0.0278024
rs6778378	175472	3010.9	660	2.75718	0.0968189
rs691179	175476	3011	792	0.68533	0.407756
rs9855544	175483	3011	822	0.0206	0.885863
rs1879247	175511	3011.02	814	2.25373	0.133293
rs9815572	175523	3011.02	832	4.80577	0.0283646
rs2176813	175574	3011.22	834	0.31947	0.571927
rs2090714	175578	3012.05	788	0.45806	0.498531
rs10936787	175603	3012.14	822	0.00537	0.941559
rs11919168	175605	3012.25	630	0.02036	0.886526
rs6783143	175607	3012.42	824	0.00255	0.959761
rs6797369	175614	3012.42	628	0.1158	0.733641
rs11918889	175619	3012.74	828	0.08052	0.776593
rs4390937	175639	3012.89	786	0.43143	0.511289
rs10936791	175645	3012.93	798	0.00767	0.930221
rs938441	175696	3013.11	798	2.35251	0.125081
rs1515586	175698	3013.14	826	0.00167	0.967431
rs7612085	175719	3013.35	822	0.33804	0.560964
rs6780558	175728	3013.35	802	0.08897	0.765489
rs1473977	175733	3014.82	818	6.15412	0.0131107
rs12487238	175742	3015.29	748	0.34557	0.556634
rs6784862	175744	3015.29	824	0.07686	0.781592
rs9871610	175757	3015.87	798	0.7945	0.372742
rs1515585	175760	3020.79	818	1.08235	0.298172
rs1515593	175762	3020.88	822	1.77986	0.182166
rs9855684	175784	3021.22	782	0.12411	0.724619
rs10936805	175786	3021.27	830	0.00731	0.93187
rs13084517	175802	3021.92	806	0.0001	0.992124
rs628737	175816	3021.97	818	0.6237	0.429676
rs667269	175822	3022	816	2.58581	0.107825
rs545495	175834	3022.42	824	0.10703	0.743549
rs4365637	175840	3022.61	826	0.43371	0.510176
rs9824107	175843	3022.71	836	0.26752	0.604999
rs482153	175846	3022.76	802	1.27952	0.257989
rs475289	175893	3023.93	834	5.42424	0.019859
rs9834476	175903	3025.45	644	1.09135	0.296173
rs12632219	175906	3025.94	802	0.61107	0.434384
rs11719844	175909	3025.94	656	0.21791	0.640636
rs563892	175920	3026.02	822	0.01425	0.904974
rs9290515	175979	3026.25	804	2.14553	0.142986
rs564378	175987	3026.29	776	0.97617	0.323147
rs6445183	176016	3026.42	694	0.95161	0.32931
rs9861204	176019	3026.73	818	0.0065	0.935725
rs2293204	176041	3026.84	818	0.55367	0.456822
rs6804977	176052	3026.93	828	0.82745	0.363012
rs7611695	176090	3027.22	652	0.1736	0.676933
rs7615452	176129	3027.25	796	0.00027	0.98698
rs10936818	176132	3027.61	822	1.01942	0.312657
rs2902087	176158	3028.05	820	1.08827	0.296854
rs4425273	176167	3029.75	806	0.63229	0.426517
rs9813316	176191	3030.13	830	0.07611	0.782633
rs4527384	176192	3030.13	796	0.17591	0.674909
rs9868994	176216	3030.2	828	0.02047	0.886234
rs13316733	176220	3030.41	832	0.23585	0.627218
rs7432623	176222	3030.51	810	0.11713	0.73217
rs9845338	176228	3030.58	828	0.52973	0.46672
rs13318274	176230	3030.64	782	1.59254	0.206964
rs7640404	176233	3030.93	830	1.73161	0.188205
rs12633726	176241	3031.01	832	1.59433	0.206708
rs6788065	176250	3031.01	798	1.48549	0.222918
rs9880874	176272	3031.25	828	0.13102	0.717375
rs11928561	176274	3031.32	784	0.01512	0.90215
rs4453850	176281	3031.54	832	0.00167	0.967375
rs9823658	176283	3031.66	816	0.60225	0.437721
rs6782155	176310	3032	646	0.78738	0.374892
rs9874963	176335	3033.18	796	2.12107	0.145285
rs6799562	176337	3034.76	824	0.02068	0.885661
rs9985272	176362	3034.76	830	0.67322	0.411933
rs1461281	176396	3034.89	800	0.01388	0.906222
rs11716653	176415	3036.54	818	2.5241	0.112119
rs1381122	176418	3037.01	822	0.08876	0.765765
rs4371530	176434	3037.03	746	3.67475	0.0552425
rs10936833	176447	3037.43	812	0.52199	0.469992
rs7619752	176449	3037.43	812	0.06534	0.798242
rs6443296	176461	3038.84	818	0.46914	0.493382
rs6443300	176468	3038.98	790	5.28451	0.021516
rs12634588	176478	3040.6	826	0.19075	0.662294
rs4393918	176480	3040.64	784	0.01398	0.905875
rs10936840	176498	3041.13	828	0.02335	0.87856
rs9865159	176507	3041.48	792	0.78078	0.376901
rs4132381	176530	3041.51	660	0.54644	0.459775
rs9821455	176538	3042.91	808	0.46324	0.496113
rs10490874	176539	3044.27	828	0.62153	0.430479
rs2080787	176541	3044.43	806	0.14622	0.702171
rs6762834	176550	3044.97	820	9e-05	0.992457
rs9869663	176577	3045.09	678	0.87109	0.350653
rs12495889	176598	3045.23	820	0.60232	0.437694
rs9866898	176622	3047.34	794	1.01133	0.314585
rs10513731	176661	3047.52	832	0.29769	0.585334
rs6803705	176666	3047.59	790	0.84866	0.356933
rs7433056	176669	3047.72	820	0.05005	0.82298
rs2161043	176671	3047.76	812	0.00458	0.946056
rs9871651	176674	3047.91	840	3.83647	0.0501489
rs4894720	176683	3048	742	0.44199	0.506163
rs735591	176693	3048.14	834	0.97386	0.32372
rs959413	176706	3048.55	790	1.63754	0.200664
rs9839360	176712	3048.96	822	0.00208	0.963604
rs2112044	176716	3049.02	814	0.06964	0.791868
rs4516620	176736	3049.13	832	0.15009	0.698449
rs4243410	176739	3049.22	818	0.00012	0.991124
rs4632554	176754	3051.42	824	0.35258	0.552658
rs9810338	176786	3051.55	836	0.29081	0.589702
rs4894724	176812	3051.57	788	0.00621	0.9372
rs6443312	176817	3051.65	836	0.41042	0.521757
rs1135207	176820	3051.89	814	0.25775	0.61167
rs10513736	176823	3051.95	672	0.38734	0.533703
rs9865296	176847	3051.95	826	0.90471	0.341521
rs7636207	176870	3052.55	782	0.44178	0.506266
rs1931161	176890	3052.92	640	0.02301	0.879427
rs1889261	176893	3053	790	0.1822	0.669487
rs6763272	176902	3053.34	822	1.10706	0.292721
rs2151615	176913	3053.45	800	0.04792	0.826715
rs1317350	176948	3053.7	810	2.30653	0.128831
rs7633410	176976	3053.72	808	2.55155	0.110186
rs2862333	176990	3054.68	832	2.76272	0.0964844
rs2184207	176993	3054.91	830	1.15598	0.282301
rs9880439	176996	3055.78	830	2.11594	0.145772
rs6801642	177024	3056.51	814	0.07128	0.789489
rs6790597	177028	3057.48	814	0.71855	0.396621
rs4273376	177064	3058.35	824	0.7325	0.392074
rs4894502	177069	3058.4	798	0.06827	0.793877
rs11921736	177102	3058.44	816	0.00494	0.94398
rs7638557	177147	3058.44	800	0.67567	0.411081
rs10804862	177152	3058.64	816	0.34088	0.559319
rs7614793	177155	3060.14	826	0.9365	0.333179
rs10513740	177252	3060.67	786	0.0038	0.950819
rs2902242	177345	3060.79	782	0.00345	0.953168
rs1921467	177349	3061.24	840	0.05644	0.812217
rs7637048	177356	3061.24	792	0.05072	0.82182
rs9837115	177379	3061.3	834	0.60893	0.435192
rs1921476	177412	3061.4	804	1.305	0.253302
rs6443331	177415	3061.43	834	0.30269	0.5822
rs7639362	177436	3061.53	794	0.41627	0.518804
rs1384823	177506	3061.86	822	0.46325	0.49611
rs1564726	177507	3061.88	800	0.14734	0.701089
rs1032077	177508	3062.2	820	0.85403	0.355414
rs951461	177513	3062.23	776	0.04874	0.825279
rs1483632	177516	3064.35	808	0.01469	0.903521
rs4894763	177518	3064.35	804	1.48254	0.223378
rs7612779	177535	3064.43	834	3.44926	0.0632802
rs301238	177566	3064.47	810	7.66735	0.00562291
rs978420	177612	3064.49	824	5.33749	0.0208715
rs9865508	177643	3064.54	784	4.76435	0.029055
rs1483927	177677	3064.78	836	1.90991	0.166973
rs9832479	177687	3064.82	798	1.77026	0.18335
rs2219108	177690	3064.87	826	0.62271	0.430043
rs1156688	177695	3066.1	798	1.46241	0.226547
rs9812654	177698	3066.1	836	1.96064	0.161445
rs1351800	177720	3066.34	830	0.45671	0.499167
rs1377820	177744	3066.51	810	0.98897	0.319995
rs1454144	177753	3066.76	834	0.59562	0.440255
rs7620038	177760	3068.06	794	3.72037	0.0537525
rs1377826	177804	3068.97	820	0.85505	0.355128
rs936032	177807	3069.36	828	0.83399	0.361121
rs2603060	177847	3069.43	794	0.35097	0.553562
rs1387772	177858	3069.62	718	0.21771	0.640787
rs1490051	177890	3069.85	796	0.56799	0.451059
rs6804523	177891	3070.22	828	0.23825	0.625472
rs1387774	177893	3070.65	830	2.26614	0.132229
rs1387775	177893	3070.65	766	0.00019	0.988886
rs6779279	177894	3070.77	796	1.06362	0.302392
rs6802030	177945	3070.84	804	1.52059	0.21753
rs7632805	177948	3071.36	832	0.60892	0.435194
rs11922646	177971	3071.89	832	1.3218	0.25027
rs1352481	177997	3072.15	834	3.20191	0.0735522
rs6800323	178011	3072.23	814	1.7548	0.185275
rs1906658	178013	3072.27	826	2.47199	0.115891
rs885569	178016	3072.33	796	1.09028	0.296409
rs2054894	178026	3072.42	834	0.42159	0.516147
rs2054892	178042	3072.53	792	0.04973	0.823533
rs7628387	178046	3072.53	834	0.30624	0.579996
rs993040	178054	3072.91	768	0.06252	0.802552
rs4626108	178058	3073.21	838	2.50522	0.113469
rs7429966	178075	3073.27	826	0.04224	0.837154
rs9917763	178085	3073.62	822	0.69582	0.40419
rs1387167	178089	3073.62	820	0.04217	0.837288
rs1488891	178110	3073.98	834	0.42411	0.514895
rs6443408	178119	3074	632	0.0726	0.787595
rs6765337	178140	3074.75	818	2.09893	0.147403
rs936701	178155	3075.8	788	0.06066	0.805452
rs3921860	178171	3076.75	832	2.4846	0.114966
rs4857813	178214	3077.82	814	0.04025	0.841001
rs6983	178222	3077.97	784	0.16141	0.687859
rs1681655	178275	3078.02	838	0.12097	0.727983
rs2046380	178299	3078.19	826	0.53828	0.463145
rs7632766	178351	3078.48	828	1.08403	0.297798
rs6443429	178352	3079.97	800	0.21745	0.640987
rs7648625	178400	3080.03	832	0.11172	0.738191
rs9290612	178412	3083.03	822	4.5191	0.0335186
rs13324317	178421	3086.03	816	0.05074	0.82178
rs6775864	178464	3089.03	804	4.03711	0.0445099
rs12696440	178497	3090.32	812	0.78365	0.376026
rs9880042	178524	3090.39	834	1.12452	0.288947
rs7623773	178534	3090.39	824	1.59962	0.205957
rs9836057	178549	3090.6	822	1.10182	0.293866
rs6443450	178564	3091.27	806	0.3471	0.555758
rs9861140	178568	3091.35	792	0.58849	0.443002
rs7432880	178575	3091.36	816	0.00223	0.962352
rs12629106	178578	3091.46	818	0.10178	0.749708
rs7374825	178597	3093.02	830	0.28378	0.594232
rs10513755	178599	3093.34	808	0.63265	0.426384
rs6804202	178602	3093.34	832	0.6236	0.429712
rs6443457	178607	3093.6	834	0.01617	0.898808
rs9968207	178610	3094.09	766	0.13184	0.716528
rs2047564	178621	3094.24	824	2.05989	0.151221
rs1995243	178635	3094.33	830	0.48256	0.487266
rs13314733	178649	3094.61	782	1.22491	0.268399
rs1875107	178650	3094.75	830	2.00715	0.156559
rs4539982	178654	3095.33	820	0.31083	0.577168
rs10936943	178657	3095.33	830	0.00745	0.931203
rs6794849	178663	3096.11	810	2.78963	0.094876
rs9880546	178672	3096.58	828	0.18099	0.670524
rs7642005	178699	3097.15	660	0.06926	0.792412
rs1392219	178705	3097.88	816	0.00072	0.97856
rs4857700	178711	3097.97	804	1.36019	0.243505
rs1499881	178731	3098.22	812	0.06257	0.802478
rs10470510	178749	3098.4	824	0.16165	0.687646
rs6790276	178753	3099.23	794	2.73222	0.0983425
rs12492865	178762	3099.35	830	0.45489	0.50002
rs6443468	178766	3099.35	806	0.2415	0.623125
rs6806363	178777	3099.43	834	0.20072	0.654137
rs10936949	178809	3099.83	786	1.06255	0.302634
rs2133600	178830	3100.22	826	0.16356	0.685904
rs9876899	178833	3100.34	790	0.05165	0.820219
rs1983011	178860	3100.54	808	0.87031	0.350868
rs13088555	178866	3100.56	784	0.67905	0.409913
rs10513751	178873	3100.89	828	0.03024	0.861951
rs1499810	178908	3100.93	814	0.3777	0.538838
rs6783540	178913	3101.02	826	0.13897	0.70931
rs1499806	178918	3101.26	832	0.09698	0.755479
rs1499807	178918	3101.43	830	0.04581	0.830521
rs7634440	178927	3102.03	804	0.45593	0.499532
rs7636968	178928	3102.03	818	0.42159	0.516146
rs6443488	178938	3102.49	826	8.61921	0.00332637
rs1435651	178977	3102.58	832	0.24719	0.619062
rs9829498	178983	3103.1	786	1.85847	0.172801
rs1004448	178993	3103.18	828	0.13598	0.712307
rs7651231	179008	3103.2	800	0.05272	0.818396
rs6443508	179011	3103.42	814	0.01636	0.898229
rs2164349	179018	3104.15	824	0.05371	0.816737
rs1561030	179034	3104.24	788	0.2295	0.631895
rs13089230	179037	3104.25	826	0.04617	0.829861
rs11922738	179045	3104.38	784	0.71645	0.39731
rs4857750	179048	3104.53	708	0.96696	0.32544
rs12106765	179063	3105.12	770	0.01065	0.91779
rs730046	179090	3105.77	816	0.00019	0.988924
rs6443513	179097	3105.83	808	1.11703	0.290558
rs1362828	179121	3105.99	836	1.6471	0.199354
rs3932334	179159	3105.99	810	0.18028	0.671137
rs9808973	179187	3106.28	816	1.46998	0.225349
rs2863063	179200	3106.84	660	0.4911	0.483437
rs6788525	179203	3106.84	788	3.11804	0.0774298
rs2160835	179218	3106.84	770	2.06448	0.150766
rs4611248	179226	3107.02	830	1.65598	0.198147
rs2902414	179250	3107.89	812	0.8919	0.344963
rs1489617	179273	3108.26	824	1.52403	0.21701
rs12490085	179274	3108.31	804	1.61646	0.203586
rs7620804	179282	3108.46	832	0.03143	0.859282
rs7628308	179309	3108.64	824	0.09047	0.763582
rs1077152	179319	3108.73	794	0.17046	0.679703
rs725318	179324	3108.73	830	0.01907	0.89016
rs6782817	179339	3108.8	820	0.2904	0.589961
rs6774415	179342	3108.89	830	0.00182	0.965973
rs7642011	179354	3109.05	804	0.05621	0.812588
rs7620308	179382	3109.1	824	0.15815	0.690865
rs6774678	179407	3109.16	816	1.50088	0.220537
rs6762634	179416	3109.18	818	0.1949	0.658867
rs6772577	179418	3109.32	804	0.41318	0.520358
rs2863129	179488	3109.32	824	0.32614	0.567939
rs2583479	179514	3109.68	824	0.14157	0.706724
rs1837787	179520	3109.7	784	1.70885	0.191135
rs661519	179577	3109.81	810	1.01956	0.312624
rs282875	179588	3109.82	792	0.16501	0.684583
rs7629696	179591	3112.82	644	0.01496	0.902663
rs7636427	179593	3113.93	798	0.23908	0.624869
rs7621366	179604	3113.97	834	4.81169	0.0282673
rs100608	179607	3114.06	774	0.76781	0.380896
rs13067245	179614	3114.36	832	0.37873	0.538284
rs9290646	179659	3115.53	790	1.71259	0.190649
rs1387129	179666	3115.77	820	0.91916	0.337695
rs4857645	179683	3115.77	820	1.24284	0.264924
rs10936968	179689	3115.78	822	0.3188	0.572329
rs1870982	179712	3116.01	776	1.78406	0.181652
rs7642169	179713	3116.02	832	0.01269	0.910308
rs1441883	179721	3116.59	830	0.78142	0.376708
rs9832697	179744	3116.64	824	0.99244	0.319147
rs10936973	179760	3116.65	830	0.00025	0.987471
rs6443549	179786	3116.67	804	0.2128	0.644582
rs11920881	179791	3116.71	824	0.64703	0.421175
rs1382042	179807	3116.92	794	1.16942	0.279521
rs6783091	179816	3117.73	826	0.03073	0.860834
rs2054399	179824	3117.8	692	0.05213	0.819395
rs2035178	179829	3117.84	832	0.35106	0.553516
rs1477767	179831	3117.84	822	0.01442	0.904411
rs7623291	179839	3117.89	816	0.21586	0.64221
rs1477782	179847	3117.99	832	0.32885	0.566339
rs765315	179857	3118.63	832	0.3935	0.530463
rs7652997	179859	3118.93	822	0.01503	0.902415
rs4516593	179875	3118.94	816	0.00426	0.947958
rs7637074	179910	3119.1	648	0.40314	0.52547
rs12633264	179912	3119.21	796	0.63712	0.424757
rs12498072	179917	3119.51	762	0.29698	0.585784
rs6443569	179929	3119.63	814	0.01916	0.889921
rs4078054	179989	3119.81	806	0.56744	0.451276
rs6779896	180012	3120.41	804	0.02297	0.879527
rs6780023	180021	3120.7	806	1.96517	0.160961
rs6443582	180039	3120.7	832	0.97111	0.324404
rs6443590	180053	3121.94	806	0.17972	0.671616
rs6807126	180059	3122.31	820	0.14814	0.700318
rs6770789	180071	3122.37	814	0.00216	0.962967
rs9290674	180145	3122.67	804	1.44661	0.229073
rs4362766	180163	3123.23	774	0.44753	0.503511
rs9862902	180165	3123.23	832	0.35327	0.55227
rs4626139	180194	3123.29	820	1.47194	0.22504
rs9861291	180274	3123.97	818	0.04868	0.825371
rs6443619	180301	3124.07	810	0.30723	0.579385
rs2677760	180386	3124.11	822	0.00166	0.967465
rs9866361	180391	3124.12	812	0.11954	0.729537
rs7645550	180451	3124.46	770	0.88824	0.345955
rs10804876	180458	3124.92	736	1.60996	0.204498
rs7613411	180461	3125.17	800	2.64682	0.103758
rs1468920	180465	3125.17	834	0.64782	0.420892
rs7615037	180478	3125.34	822	0.56947	0.450469
rs6790163	180495	3125.34	820	0.00244	0.960566
rs13084215	180504	3126.22	790	2.07822	0.149415
rs7636818	180505	3126.36	834	3.76123	0.0524539
rs6794192	180511	3126.43	794	6.84705	0.00887876
rs6805876	180541	3126.44	798	3.67963	0.0550811
rs2287312	180553	3126.61	824	3.33756	0.0677151
rs6443645	180603	3126.66	830	5.60654	0.0178935
rs2287310	180606	3126.66	806	0.35123	0.553417
rs1362650	180620	3126.73	818	1.94814	0.162788
rs7618348	180627	3126.75	824	5.2627	0.0217871
rs12488540	180639	3126.78	826	2.24608	0.133953
rs7612445	180656	3127.02	830	0.48577	0.485822
rs754574	180661	3127.64	784	0.14863	0.699845
rs2080518	180668	3127.64	712	0.02289	0.879749
rs7638443	180672	3127.64	818	0.85125	0.3562
rs1362644	180681	3127.86	818	0.72094	0.395834
rs4855084	180715	3128.03	782	1.69289	0.19322
rs1345445	180733	3128.32	816	0.41762	0.518129
rs9832757	180735	3128.69	812	1.82088	0.177208
rs7630511	180755	3128.79	800	0.14208	0.706222
rs9816801	180762	3128.88	810	0.00412	0.9488
rs10937007	180830	3128.89	818	0.10246	0.748896
rs9874079	180859	3130.51	816	1.71063	0.190903
rs1320222	180861	3130.85	820	0.26888	0.604084
rs6443664	180868	3131.14	830	0.65226	0.419307
rs4854942	180871	3131.22	704	0.09142	0.762375
rs4855104	180877	3131.81	824	0.03883	0.843779
rs2300769	180903	3131.92	822	1.43894	0.230311
rs2268929	180944	3132.22	810	2.60776	0.106342
rs2268926	180944	3132.23	830	1.58587	0.207917
rs9862823	180948	3132.31	784	2.59849	0.106966
rs2239637	180954	3132.35	824	1.08283	0.298065
rs4855112	180957	3133.01	812	4.02164	0.04492
rs7610873	180968	3133.1	830	0.03772	0.846009
rs9814513	180987	3133.41	832	0.35547	0.551031
rs1012873	180995	3133.41	768	1.12221	0.289443
rs4855113	181008	3133.54	822	2.30646	0.128837
rs3821794	181023	3133.7	722	0	0.998239
rs6776311	181041	3133.77	812	1.86114	0.172493
rs2056596	181050	3133.81	806	0.26886	0.604101
rs10937012	181058	3134.39	798	0.30763	0.579136
rs2177591	181080	3134.48	834	0.12174	0.727151
rs11918971	181099	3134.52	710	0.79522	0.372527
rs940523	181105	3134.55	824	0.20476	0.650903
rs3821798	181122	3134.6	792	0.66043	0.416408
rs7630877	181144	3134.69	824	0.68819	0.406779
rs11917103	181147	3134.79	812	1.95792	0.161736
rs4855126	181159	3135.03	826	0.63712	0.424757
rs7637337	181163	3135.07	800	0.94898	0.32998
rs1534024	181167	3135.14	826	0.92801	0.33538
rs2031043	181171	3135.31	816	0.47562	0.490414
rs9824299	181193	3135.47	828	0.28837	0.591268
rs940522	181195	3135.53	794	0.00056	0.981071
rs2056598	181224	3135.77	810	0.03454	0.852558
rs11713335	181250	3135.81	822	1.68335	0.19448
rs1851355	181266	3135.9	816	2.08051	0.149191
rs7609615	181272	3136.61	822	1.46855	0.225574
rs4501114	181279	3137.45	832	0.48526	0.486049
rs4376038	181315	3138.31	834	1.15057	0.283429
rs4622902	181330	3138.48	832	0.00421	0.94824
rs9880357	181390	3138.59	820	0.03676	0.847945
rs2030763	181447	3138.63	832	0.03795	0.84555
rs1525272	181453	3138.63	836	0.01826	0.892514
rs4241377	181468	3138.67	826	0.36345	0.546599
rs939442	181521	3138.81	816	0.23663	0.626649
rs9862676	181524	3138.83	806	0.13915	0.709131
rs1356909	181531	3139.16	830	0.33929	0.56024
rs4854908	181536	3139.21	824	0.04579	0.830555
rs10513772	181618	3139.38	806	0.00545	0.941133
rs7634356	181631	3139.39	812	0.55893	0.454691
rs1520606	181637	3139.44	826	0.74521	0.387998
rs904241	181747	3139.49	824	0.60904	0.43515
rs3860513	181851	3139.96	836	0.38798	0.533362
rs1356606	181860	3141.12	826	1.43124	0.231563
rs12496770	181868	3141.18	828	2.78664	0.0950531
rs11917390	181895	3141.23	828	2.50344	0.113598
rs1401337	181920	3141.35	824	0.6499	0.420149
rs9290707	181927	3141.45	834	0.287	0.592149
rs13320876	181998	3141.55	786	0.24501	0.620612
rs6795421	182004	3141.8	830	0.40298	0.525554
rs12635682	182007	3142.37	836	0.94661	0.330583
rs7640601	182007	3142.87	824	3.32545	0.0682155
rs6443723	182037	3143.07	832	0.11886	0.730272
rs13067678	182042	3143.17	830	0.31262	0.576074
rs1607678	182067	3143.2	838	3.78762	0.0516329
rs7630922	182075	3143.39	828	0.91409	0.339031
rs1805599	182149	3143.49	826	0.52541	0.468545
rs1051411	182185	3143.53	756	1.0549	0.30438
rs7647398	182216	3143.61	836	2.15545	0.142065
rs9858313	182296	3143.62	836	4.14381	0.0417869
rs3109469	182376	3143.66	806	2.74587	0.0975057
rs7619173	182480	3143.69	828	4.18232	0.0408478
rs1518926	182488	3144.05	826	0.09227	0.761312
rs6443741	182505	3144.39	650	3.4804	0.0620997
rs7648950	182530	3144.4	832	2.9554	0.0855912
rs1518933	182538	3144.82	840	10.0299	0.00154018
rs4854914	182605	3144.82	824	1.97135	0.160304
rs9873013	182665	3144.86	828	1.43888	0.23032
rs9876513	182671	3144.91	822	0.88858	0.345863
rs2199718	182687	3145.03	818	4.38262	0.0363072
rs4855030	182690	3145.14	818	4.99327	0.0254461
rs11706935	182697	3145.63	828	0.0207	0.885603
rs766100	182708	3145.73	732	1.5031	0.220195
rs7609738	182733	3145.73	814	7.19715	0.00730194
rs4855032	182739	3145.95	826	0.29223	0.588792
rs6776298	182747	3146.26	828	0.00587	0.938934
rs12497008	182766	3146.26	822	2.38234	0.122713
rs2338544	182773	3146.51	816	0.10524	0.745627
rs10937063	182784	3146.77	780	0.55878	0.454753
rs9842957	182807	3146.77	808	0.22657	0.634076
rs6443751	182818	3147.13	824	0.45943	0.497891
rs3923172	182858	3147.44	818	0.74866	0.3869
rs6800127	182861	3147.84	798	0.53395	0.464949
rs6804544	182866	3148.06	816	0.04091	0.839717
rs4854922	182870	3148.14	794	0.00992	0.920659
rs9290727	182903	3148.33	818	1.43153	0.231514
rs12491867	182931	3149.86	826	0.03005	0.862367
rs6764999	182932	3150.29	812	3.89638	0.0483902
rs7610679	182943	3150.5	798	0.38023	0.537482
rs1345415	182960	3150.85	822	0.67395	0.411677
rs9868748	182966	3151.18	834	0.06844	0.793628
rs11923857	182975	3151.33	830	0.00223	0.962297
rs6779908	182980	3151.46	578	0.40593	0.524043
rs6779349	182985	3152.1	812	0.63949	0.423896
rs13315015	182999	3153.46	832	0.33388	0.563382
rs2339460	183007	3154.83	828	0.42062	0.516628
rs844279	183018	3155.41	828	1.33125	0.248583
rs7612054	183027	3155.72	838	0.98411	0.321186
rs10937066	183040	3155.73	840	0.7847	0.375707
rs11926212	183044	3157.25	824	0.03274	0.856408
rs13074343	183048	3157.53	830	0.03955	0.842365
rs833297	183051	3157.53	824	1.55552	0.212322
rs833283	183073	3157.73	810	0.92459	0.336273
rs12486193	183075	3157.84	830	2.0079	0.156481
rs9877982	183085	3158.92	830	0.3014	0.583004
rs864420	183097	3159.07	836	0.18985	0.663041
rs9834564	183112	3159.14	828	0.60527	0.436576
rs4855056	183121	3160.21	820	0.91868	0.337821
rs10937075	183125	3161.49	826	0.0092	0.923603
rs4855067	183173	3161.63	834	0.06467	0.799259
rs4854929	183189	3161.65	838	1.7975	0.180015
rs4854932	183217	3161.92	824	0.4355	0.5093
rs10513784	183220	3162.64	834	0.5551	0.456242
rs1561072	183235	3163.33	678	1.72223	0.189406
rs9853234	183418	3164.04	820	2.81305	0.0935005
rs7611110	183421	3164.61	814	5.51386	0.0188663
rs6443789	183449	3164.88	830	3.67838	0.0551223
rs1542694	183466	3165.07	828	8.85156	0.00292839
rs12634003	183471	3165.2	828	3.48278	0.0620104
rs2129824	183474	3165.2	828	7.361	0.00666538
rs12495062	183542	3165.2	828	1.28411	0.257136
rs6773839	183607	3165.26	818	6.2107	0.0126981
rs13074509	183636	3165.33	818	0.13137	0.717014
rs10937088	183640	3165.77	756	0.12095	0.728007
rs12488262	183642	3166.58	832	1.28691	0.256617
rs3911492	183689	3169.9	830	1.47181	0.22506
rs9880110	183694	3169.9	826	1.38015	0.240075
rs9816312	183706	3170.07	828	0.61982	0.431115
rs9878101	183708	3170.07	824	0.33667	0.561758
rs4859234	183794	3172.62	830	2.63274	0.104681
rs3860613	183804	3174.05	832	0.02892	0.864973
rs6780454	183814	3174.6	816	1.32257	0.250131
rs6767893	183836	3174.99	826	0.69534	0.404355
rs7355912	183838	3175.25	826	3.4512	0.0632059
rs6795268	183842	3175.28	816	1.66636	0.196747
rs6768640	183853	3175.34	828	4.02298	0.0448844
rs2700865	183860	3175.59	838	5.50229	0.0189915
rs2700837	183875	3175.8	820	1.29731	0.254705
rs2717302	183875	3175.81	832	0.02679	0.869976
rs2717318	183892	3176.82	652	0.00381	0.950779
rs3108743	183898	3176.84	820	0.10095	0.750693
rs2700844	183909	3177	830	0.12631	0.722287
rs6795829	183915	3178.84	828	0.9977	0.317868
rs13321760	183923	3179.09	828	0.09311	0.760265
rs2687806	183927	3179.12	820	0.2513	0.616162
rs2700847	183933	3179.45	830	0.70029	0.402687
rs2700848	183934	3179.45	832	0.18983	0.663056
rs2049284	183948	3179.78	830	0.57094	0.449885
rs1476337	183948	3179.78	830	1.06396	0.302315
rs1403478	183948	3179.78	822	0.7079	0.400143
rs2717289	183962	3180.57	828	0.96018	0.327141
rs1357451	183969	3180.6	830	1.358	0.243885
rs1112102	183974	3180.88	840	0.1809	0.670602
rs6778951	183985	3181.08	820	0.04704	0.82829
rs4859137	183990	3181.13	818	3.94239	0.0470838
rs7617377	184113	3181.17	826	0.12227	0.726581
rs1133034	184123	3181.25	832	0.62103	0.430665
rs2175065	184135	3182.58	830	0.42405	0.514921
rs9814216	184154	3182.68	802	0.00701	0.93329
rs9841498	184210	3182.91	834	1.35667	0.244116
rs2270967	184240	3182.92	826	0.73492	0.391294
rs11712267	184277	3182.92	828	0.16605	0.683643
rs7611168	184289	3183.02	830	0.06281	0.802104
rs10513790	184298	3183.23	828	0.76341	0.382262
rs1566707	184313	3183.39	822	0.32167	0.570605
rs578111	184317	3183.87	828	8e-05	0.993006
rs683395	184353	3184.19	828	1.57358	0.209687
rs658672	184360	3184.22	830	2.15393	0.142206
rs521981	184372	3184.33	830	3.78246	0.0517925
rs471365	184374	3184.36	828	3.21833	0.0728177
rs512071	184377	3184.57	830	8.11629	0.00438694
rs11707756	184392	3184.57	836	3.1664	0.0751679
rs10937118	184415	3184.77	828	2.06485	0.15073
rs940055	184433	3184.78	834	0.98324	0.3214
rs13094489	184458	3185.6	814	0.28486	0.593533
rs10049125	184464	3185.9	822	1.27851	0.258176
rs6807075	184488	3186.01	820	0.50967	0.475282
rs1496802	184507	3186.42	812	0.30836	0.578688
rs6443865	184515	3186.85	832	0.13396	0.714366
rs12630205	184531	3187.13	836	0.20863	0.64784
rs9882351	184550	3187.3	832	0.61738	0.432023
rs6443875	184553	3187.97	810	0.02205	0.881965
rs6775890	184574	3188.29	840	0.87417	0.349804
rs10937128	184579	3188.35	830	0.11469	0.734863
rs4859178	184582	3188.58	824	0.00295	0.956688
rs2136233	184586	3188.87	812	0.04699	0.828378
rs4859184	184612	3189.68	826	0.23422	0.628409
rs7374526	184622	3189.91	826	1.74413	0.186616
rs4859190	184630	3190.11	814	0.69752	0.403617
rs9811189	184676	3190.77	822	0.22347	0.636411
rs4859195	184679	3190.77	828	0.01072	0.917534
rs6443892	184684	3191.02	830	0.15029	0.698261
rs1553693	184690	3191.49	824	0.00878	0.92536
rs2971458	184698	3192.03	822	0.83581	0.360599
rs7626216	184710	3192.15	660	0.52916	0.466959
rs7614051	184714	3192.15	828	0.5304	0.46644
rs10804891	184717	3192.17	788	0.21561	0.642403
rs7639440	184736	3192.22	820	0.32823	0.566705
rs11922733	184743	3194	828	0.12978	0.718664
rs4859211	184775	3194.42	830	0.01167	0.913956
rs9290759	184778	3194.47	822	0.00331	0.954114
rs2056325	184782	3194.47	814	0.00408	0.949039
rs9290762	184790	3195.56	820	0.23803	0.625635
rs4066038	184792	3195.61	830	0.17917	0.672086
rs7611321	184795	3196.31	830	0.33032	0.565473
rs4473579	184802	3196.46	824	0.33956	0.560081
rs9858528	184838	3196.51	830	0.27296	0.601353
rs10937143	184860	3196.57	830	0.35616	0.550644
rs6777778	184887	3196.59	824	0.51562	0.472718
rs12639197	184895	3196.63	824	5e-05	0.994442
rs12630496	184899	3196.75	828	0.03994	0.841598
rs3736535	184916	3196.84	804	1.43106	0.231591
rs262985	184918	3196.84	830	0.12127	0.727659
rs262973	184927	3196.96	824	0.09139	0.762417
rs262983	184935	3197.08	838	0.03408	0.853546
rs262982	184935	3197.09	836	1.17582	0.278208
rs830181	184943	3197.13	834	0.43377	0.510145
rs262992	184960	3197.18	824	1.90557	0.167456
rs10937152	185036	3197.26	806	0.22296	0.636797
rs3732581	185041	3197.42	826	0.30671	0.579705
rs12631031	185058	3197.5	828	0.27355	0.600958
rs1317772	185099	3197.5	842	0.90768	0.340729
rs9848311	185103	3197.5	806	0.92167	0.337036
rs1464323	185107	3197.6	832	0.15181	0.696816
rs872013	185110	3197.86	832	0.00146	0.969515
rs6810123	185113	3197.92	818	0.00641	0.936197
rs1000002	185118	3198.04	806	0.32134	0.570802
rs4148579	185168	3198.08	826	0.16374	0.685734
rs939334	185232	3198.14	830	0.15289	0.695786
rs6792482	185237	3198.39	834	0.81277	0.367302
rs1467257	185238	3198.39	802	0.47504	0.490678
rs7430671	185244	3198.8	818	0.48495	0.486189
rs6766410	185257	3200.3	822	0.01754	0.894649
rs6807362	185261	3200.53	832	0.24671	0.619399
rs6807670	185261	3200.54	824	0.49865	0.480095
rs9849552	185269	3200.54	822	0.10088	0.750771
rs4912521	185281	3200.57	834	0.23027	0.631323
rs10937162	185300	3200.72	830	0.81202	0.367524
rs7627615	185301	3200.84	818	0.08307	0.773183
rs7432211	185302	3201.17	824	3.65096	0.056037
rs11718245	185313	3201.89	838	0.39394	0.530237
rs9844185	185333	3201.9	822	0.70482	0.401168
rs2292611	185336	3201.91	840	1.03479	0.309035
rs865808	185342	3202.22	834	0.87172	0.35048
rs4912527	185353	3202.23	660	0.72994	0.392904
rs1969253	185359	3202.4	818	0.98377	0.32127
rs843346	185376	3202.49	822	0.1256	0.723042
rs1877359	185404	3202.53	810	0.07509	0.784065
rs13316581	185416	3202.53	826	0.66604	0.414437
rs843350	185429	3203.14	830	0.58993	0.442445
rs9824	185460	3203.17	830	1.48606	0.222829
rs1021376	185466	3203.28	826	0.09305	0.760331
rs3752904	185479	3203.49	820	0.02525	0.873757
rs1687230	185486	3203.57	840	0.03926	0.842933
rs3914188	185493	3204.05	832	0.54592	0.459989
rs2230571	185529	3204.22	816	0.54555	0.46014
rs4912486	185570	3204.8	808	0.01342	0.907765
rs4912507	185592	3205.35	842	0.02233	0.881211
rs7648581	185605	3206.79	826	0.03513	0.851331
rs4912542	185608	3207.24	836	2.03232	0.153985
rs1533679	185617	3207.24	832	0.1809	0.670604
rs4640598	185620	3207.24	792	0.43566	0.509223
rs6796172	185623	3208.11	684	0.87896	0.348487
rs7429010	185638	3208.11	816	0.19141	0.661744
rs6806701	185641	3208.24	836	2.08087	0.149155
rs4912556	185667	3209.94	816	0.61028	0.434681
rs9823910	185676	3210.12	816	0.06361	0.800881
rs4912564	185691	3210.32	830	0.00057	0.981028
rs11709926	185697	3210.36	826	0.00781	0.929561
rs3930234	185699	3211.06	818	1.29092	0.255879
rs9842470	185704	3211.9	832	0.1706	0.679583
rs7433081	185704	3212.03	826	0.43606	0.509032
rs6809620	185715	3212.32	810	0.01066	0.91778
rs6443978	185726	3212.36	830	0.01087	0.916969
rs11720282	185746	3213.17	830	0.13869	0.709588
rs9860156	185748	3213.18	812	0.75885	0.383688
rs9854599	185754	3213.21	810	0.43277	0.510635
rs12489076	185762	3213.21	836	0.08589	0.769474
rs4132006	185764	3213.21	832	1.1317	0.287412
rs9862375	185773	3213.21	808	0.59383	0.440942
rs9823034	185776	3213.4	824	0.15671	0.692205
rs7652280	185785	3213.56	832	0.26486	0.606803
rs10937178	185806	3216.8	826	5.01364	0.0251483
rs9849690	185811	3224.28	806	3.39195	0.0655154
rs6770501	185818	3224.7	830	1.97355	0.160072
rs4350902	185835	3225.35	832	0.90465	0.341537
rs4585173	185843	3225.94	830	0.74065	0.389453
rs9290796	185885	3226.04	824	3.34903	0.0672446
rs11710643	185899	3226.56	820	1.45006	0.228518
rs10937186	185910	3227.13	822	2.22882	0.135457
rs9872799	185912	3227.13	830	3.26865	0.0706158
rs2377119	185915	3227.18	826	3.21443	0.0729916
rs4687478	185920	3227.77	822	3.55692	0.0592977
rs9850765	185924	3228.47	686	0.58614	0.443917
rs9831802	185938	3228.57	822	2.87207	0.0901291
rs11719284	185946	3228.63	828	0.53686	0.463739
rs6766579	185948	3228.66	828	0.04658	0.829127
rs6786156	185952	3229.28	830	3.15885	0.0755164
rs2377102	185968	3230.16	816	0.17667	0.674251
rs4686407	185982	3231.42	788	1.38772	0.23879
rs2377112	185987	3232.58	810	0.02086	0.88517
rs4686760	185997	3232.99	834	0.93702	0.333046
rs6786934	186001	3233.21	834	0.12871	0.719772
rs10937190	186006	3234.71	822	0.00462	0.945803
rs13319442	186022	3235	824	5.98407	0.0144356
rs2377105	186040	3235.03	832	3.24789	0.0715152
rs1000270	186090	3235.12	836	0.00224	0.962226
rs9882662	186166	3235.17	832	0.51503	0.472968
rs876453	186282	3235.36	834	0.21645	0.641761
rs7644823	186289	3235.37	820	2.64637	0.103787
rs13321350	186295	3235.37	828	0.23579	0.627266
rs6794937	186297	3235.66	824	2.09435	0.147844
rs10937205	186323	3236.17	828	0.07653	0.782056
rs11714089	186355	3236.17	834	2.42281	0.119581
rs7647854	186359	3236.53	828	1.39287	0.237921
rs12636777	186363	3237.45	830	1.77096	0.183263
rs6792567	186369	3237.49	834	0.02096	0.884893
rs6788796	186401	3237.69	830	2.75926	0.0966931
rs12053926	186406	3237.81	836	1.15319	0.282883
rs721814	186408	3237.92	834	1.2615	0.261367
rs1979996	186415	3237.96	834	0.00666	0.934967
rs7433942	186477	3238.37	828	0.00109	0.973685
rs6795102	186533	3238.41	822	0.57241	0.449303
rs9851722	186544	3238.42	836	0.08141	0.775392
rs7643965	186547	3238.6	830	0.89103	0.345197
rs6444054	186552	3238.69	836	2.43325	0.118786
rs7428983	186580	3239.05	830	6.64217	0.00995926
rs9866735	186582	3239.05	836	4.88203	0.0271377
rs12493115	186590	3239.05	658	2.08294	0.148953
rs4687299	186595	3239.73	830	0.06058	0.805585
rs7651004	186598	3239.73	660	2.38108	0.122813
rs6444068	186611	3239.82	828	0.07727	0.781033
rs1465926	186615	3239.82	830	6.8261	0.00898351
rs11709348	186634	3239.9	778	0.79181	0.373552
rs894276	186641	3239.92	828	4.83924	0.0278191
rs3755647	186683	3241.37	822	1.28945	0.256149
rs2140287	186700	3241.48	820	0.58691	0.443616
rs6444074	186706	3241.58	826	0.2383	0.625435
rs6788865	186709	3241.59	824	0.03349	0.854797
rs12233604	186712	3241.61	832	0.03128	0.85962
rs1837882	186715	3241.64	830	0.20472	0.650939
rs9790230	186717	3241.67	778	0.02046	0.886258
rs4686683	186790	3242.18	672	1.43681	0.230657
rs7374856	186795	3242.22	828	0.02281	0.879949
rs7638853	186833	3242.29	830	0.0002	0.988721
rs9864104	186840	3242.34	830	0.04717	0.828067
rs4383556	186867	3242.34	630	1.32288	0.250077
rs9834931	186884	3242.62	800	5.78906	0.0161262
rs6770227	186891	3242.62	838	0.51143	0.47452
rs750753	186904	3242.72	810	4.81935	0.0281419
rs10513800	186963	3242.81	832	0.07741	0.780845
rs6763887	186965	3242.81	826	0.12732	0.721224
rs7648605	186973	3244.04	816	0.3322	0.564365
rs6801848	186982	3244.04	832	0.83513	0.360792
rs7611752	187040	3244.95	826	0.05675	0.811706
rs741604	187075	3245.91	830	1.27095	0.259588
rs6444087	187105	3247.79	826	1.01226	0.314362
rs2735117	187119	3248.02	818	0.01582	0.899896
rs2247622	187129	3248.02	830	0.59028	0.44231
rs4686401	187157	3248.02	818	0.36934	0.543366
rs6444089	187159	3248.47	828	2.24167	0.134336
rs6766856	187164	3248.76	840	0.08111	0.775793
rs12635129	187169	3248.89	822	0.11855	0.730608
rs9845685	187171	3249.14	832	3.05696	0.0803918
rs7646649	187173	3249.16	832	0.93941	0.33243
rs4381978	187181	3249.2	830	1.17973	0.277412
rs7432481	187212	3250.54	834	0.20425	0.651313
rs9820527	187235	3251.25	662	0.10401	0.747065
rs7635103	187316	3251.87	828	0.31005	0.577647
rs7647305	187317	3252.08	654	0.08167	0.775052
rs9863591	187324	3252.11	816	0.41741	0.518235
rs6802450	187331	3253.16	814	0.07155	0.789097
rs6783586	187336	3254.06	834	1.45977	0.226967
rs10937244	187339	3254.4	830	0.0589	0.808247
rs7627157	187360	3254.45	834	1.28287	0.257367
rs9826842	187363	3254.51	830	1.68677	0.194028
rs4686411	187369	3254.53	806	0.56079	0.453944
rs3774054	187373	3254.53	834	0.84052	0.359249
rs9815931	187377	3254.82	826	0.00403	0.949401
rs1400360	187383	3255.07	832	3.16654	0.0751614
rs2098487	187388	3255.1	832	1.66215	0.197313
rs2268847	187398	3255.12	836	0.02912	0.86451
rs2300709	187401	3255.31	826	1.0772	0.299324
rs2268844	187403	3256.79	832	0.03739	0.846679
rs2268842	187410	3257.12	810	0.14987	0.698664
rs2160804	187420	3257.99	838	0.61952	0.431224
rs2284838	187428	3258.24	834	1.22679	0.268033
rs1558910	187440	3259.99	824	1.75138	0.185703
rs7623321	187455	3260.4	838	0.02672	0.870161
rs2268833	187463	3260.54	828	0.73924	0.389904
rs2268831	187471	3260.98	830	0.63686	0.424852
rs1541614	187478	3261.27	782	0.00214	0.963091
rs2284836	187482	3261.27	832	0.99553	0.318394
rs1004589	187489	3261.72	836	0.94444	0.331138
rs9815791	187493	3262.04	828	0.01454	0.904034
rs888385	187498	3262.79	826	1.40578	0.235758
rs2239624	187508	3263.19	834	2.4469	0.117757
rs6795904	187512	3263.64	836	0.23232	0.629807
rs4686765	187558	3265.27	812	0.11564	0.733815
rs7617588	187563	3265.54	832	2.27191	0.131738
rs7618021	187566	3266.41	822	1.75812	0.184859
rs9839753	187575	3266.51	824	0.26121	0.609289
rs7432284	187577	3266.51	832	0.25149	0.616027
rs4686770	187589	3267.92	834	0.51355	0.473605
rs6444125	187612	3268.42	826	0.03685	0.847762
rs7635507	187618	3268.61	830	0.03175	0.858572
rs7650276	187649	3268.63	820	0.64326	0.422533
rs12629868	187653	3268.94	826	0.06115	0.804689
rs6798365	187660	3269.01	824	0.62811	0.428051
rs6764306	187665	3269.23	820	0.09443	0.758622
rs6771063	187667	3269.25	824	0.20452	0.651094
rs9844915	187688	3269.84	812	0.02198	0.882135
rs11918665	187696	3270.11	830	0.30522	0.580629
rs9834116	187697	3270.24	824	0.03251	0.856918
rs6789649	187711	3270.61	832	0.84422	0.358192
rs1447672	187712	3270.77	828	0.73731	0.390524
rs12696555	187712	3271.09	832	0.00161	0.968041
rs2377869	187722	3272.38	830	0.00072	0.978609
rs13326516	187785	3272.51	836	0.13871	0.709572
rs3846211	187789	3272.66	822	0.00811	0.928239
rs6763361	187793	3272.76	806	0.66141	0.416063
rs12493525	187807	3273.25	828	0.05921	0.807753
rs4917	187820	3273.25	838	0.19823	0.65615
rs6787344	187823	3273.26	786	1.06775	0.301453
rs4686791	187832	3273.81	816	2.53451	0.111382
rs3733159	187843	3276.31	826	0.9582	0.32764
rs4686434	187848	3276.81	828	0.19538	0.658472
rs1868154	187857	3276.81	824	2.14428	0.143103
rs3733011	187872	3276.91	830	0.00097	0.975124
rs2228243	187878	3277.21	832	0.72852	0.393364
rs1042464	187878	3277.21	826	0.79185	0.373542
rs6444156	187880	3277.56	814	0.02222	0.881505
rs7646517	187903	3277.91	800	0.81441	0.36682
rs3821815	187917	3278.38	830	0.39139	0.531568
rs1851665	187919	3278.38	838	0.27733	0.598455
rs1621816	187922	3278.39	826	0.58183	0.445597
rs1656922	187926	3278.49	832	2.67683	0.101818
rs3856930	187941	3278.62	830	0.73691	0.390653
rs698078	187942	3278.75	828	0.00858	0.926218
rs710446	187943	3278.78	828	0.03809	0.845255
rs266764	187947	3279.28	824	0.61465	0.433042
rs822355	187963	3279.92	836	0.08278	0.773563
rs822354	187963	3279.93	826	0.072	0.788445
rs266731	187972	3280.34	840	0.00817	0.927972
rs185554	187977	3280.94	826	0.55058	0.458079
rs3816112	187985	3281.04	836	0.03569	0.850156
rs843991	187999	3281.05	834	0.27706	0.598635
rs1656941	188002	3281.09	818	0.06316	0.801575
rs6810075	188031	3281.41	828	0.02032	0.886652
rs10937273	188032	3281.55	812	0.37745	0.53897
rs182052	188043	3281.58	794	0.71731	0.397028
rs822396	188050	3282.51	816	1.05486	0.304392
rs7628649	188068	3283.26	834	0.67602	0.410961
rs1501296	188071	3283.51	808	3.49252	0.0616467
rs7636470	188089	3284.89	834	0.06504	0.798696
rs4686448	188112	3285.19	830	0.00214	0.963098
rs7650956	188126	3285.28	826	0.00377	0.951019
rs7356053	188127	3285.75	836	0.91405	0.339041
rs10937275	188133	3285.75	832	0.25905	0.610777
rs10513807	188139	3285.75	824	1.1558	0.282339
rs10513808	188139	3285.75	832	0.00042	0.983636
rs11719408	188143	3286.22	828	0.16065	0.68856
rs3887925	188148	3286.49	826	0.36134	0.547764
rs10513809	188150	3286.57	842	1.37823	0.240403
rs6768458	188167	3287.2	828	1.17548	0.278278
rs6766574	188173	3287.51	826	1.96149	0.161354
rs6775869	188181	3288.18	838	0.21523	0.642696
rs4686826	188183	3288.18	830	0.24505	0.620584
rs11923417	188188	3288.63	828	0.18054	0.670913
rs759602	188192	3288.85	836	0.16286	0.686534
rs11707680	188201	3289.51	800	0.53987	0.462487
rs7619468	188211	3289.68	836	0.35643	0.550496
rs9941987	188225	3289.84	832	0.46235	0.49653
rs257108	188229	3289.97	804	2.68267	0.101445
rs3892779	188232	3290.43	822	0.18589	0.666359
rs6800338	188249	3290.52	826	3.57018	0.0588258
rs4012246	188261	3290.71	822	3.38824	0.0656631
rs1990676	188267	3291.93	828	3.51896	0.0606704
rs9821439	188274	3292.72	828	0.47278	0.49171
rs2008826	188297	3292.9	724	1.51368	0.218579
rs861996	188305	3295.9	826	0.65553	0.418141
rs270157	188312	3295.99	798	0.89883	0.343096
rs2241178	188325	3296.73	830	0.97945	0.322336
rs6444200	188328	3296.78	838	1.6836	0.194447
rs9875174	188358	3296.84	828	1.09634	0.295071
rs4234599	188363	3296.92	820	2.75942	0.0966833
rs270150	188365	3296.97	826	0.07024	0.790994
rs3846179	188370	3298.94	832	1.09452	0.295472
rs6444209	188385	3301.94	814	4.53536	0.0332014
rs6772329	188397	3301.97	830	0.3221	0.570348
rs888390	188401	3302.01	836	0.34997	0.554128
rs4621318	188404	3302.16	838	0.69654	0.403948
rs720511	188415	3302.22	834	0.45744	0.498821
rs3843010	188420	3302.36	806	0.00534	0.941748
rs17040	188420	3302.41	828	0.00441	0.947077
rs6762462	188425	3302.66	816	0.69801	0.403452
rs3815623	188442	3303.27	832	0.06463	0.799316
rs698090	188447	3303.78	798	0.03148	0.859174
rs3105782	188454	3304.01	806	1.51876	0.217807
rs1533593	188455	3304.05	826	0.06322	0.801484
rs850309	188462	3304.26	836	0.30873	0.578463
rs698103	188476	3304.6	820	2.96933	0.0848568
rs850303	188503	3304.72	808	0.14477	0.703582
rs710475	188507	3306.05	822	0.6744	0.411522
rs698108	188511	3306.69	658	0.00663	0.935112
rs4011965	188533	3306.98	828	0.60873	0.435268
rs888392	188537	3307.7	816	0.67741	0.41048
rs4686872	188543	3307.78	816	0.3694	0.543329
rs6773671	188563	3308.12	828	0.16958	0.680481
rs6797770	188567	3308.22	828	3.43971	0.063647
rs12635393	188574	3308.4	830	0.03491	0.851784
rs9846780	188578	3308.69	832	0.48095	0.487992
rs7637064	188641	3309.14	818	0.35757	0.549861
rs4686880	188648	3309.57	820	2.91991	0.0874929
rs11925063	188651	3310.72	820	0.38607	0.534373
rs11721135	188655	3310.73	816	0.4064	0.523802
rs3096555	188703	3310.73	830	0.0161	0.899032
rs6792062	188706	3313.56	822	0.00459	0.94601
rs6444236	188708	3313.56	816	0.04015	0.84118
rs10937304	188716	3314	832	0.56196	0.45347
rs2123174	188734	3314.15	830	0.02243	0.880946
rs4475031	188744	3314.46	830	0.57291	0.449104
rs2653330	188752	3314.56	826	0.71368	0.398225
rs7614802	188773	3314.63	818	0.20697	0.649155
rs10513816	188774	3314.63	826	0.01197	0.912887
rs6444238	188776	3314.75	832	1.501	0.220517
rs6801001	188811	3315.01	824	0.84897	0.356843
rs4686896	188816	3316.45	834	0.03171	0.858668
rs3907008	188834	3317.33	658	0.42693	0.513499
rs9824174	188855	3317.37	828	0.93284	0.334127
rs9872531	188880	3317.43	836	0.01068	0.9177
rs4686904	188921	3318.05	834	0.38701	0.533874
rs3172469	188942	3318.3	828	0.52931	0.466896
rs4686467	188945	3319.4	830	7.13084	0.00757694
rs10937320	188952	3320.06	830	0.44643	0.504034
rs11924583	188992	3320.11	780	0.19093	0.662146
rs7610514	188997	3320.87	824	0.18532	0.666841
rs6444257	189015	3320.94	830	0.2566	0.612462
rs2713721	189024	3321.13	822	1.58494	0.208051
rs2611624	189030	3321.23	838	0.07751	0.780704
rs2679525	189059	3321.28	826	0.12396	0.724774
rs2611614	189070	3321.37	840	0.03672	0.848029
rs6444260	189076	3321.52	826	1.39674	0.23727
rs6801059	189082	3322.33	660	0.78286	0.376269
rs1961397	189112	3322.57	828	0.39353	0.53045
rs10937326	189114	3322.97	828	0.80678	0.369074
rs570459	189135	3324.19	828	0.06876	0.793147
rs567713	189151	3324.29	826	0.5332	0.465266
rs6777331	189166	3325.03	830	0.32032	0.571418
rs7614026	189174	3325.06	828	2.34695	0.125529
rs11720245	189179	3325.2	824	0.06314	0.801602
rs11713391	189187	3325.27	834	0.01138	0.915048
rs13086642	189188	3325.27	826	0.13542	0.712877
rs4686917	189209	3325.36	832	0.39548	0.529431
rs6808574	189223	3325.69	830	0.26656	0.605647
rs1818599	189238	3325.73	826	4.88813	0.027042
rs6793253	189247	3326.45	826	0.12871	0.719774
rs6444268	189249	3326.98	832	0.39946	0.527367
rs2037184	189278	3328.1	828	0.06591	0.797385
rs6805578	189284	3328.3	648	0.35147	0.553283
rs7619439	189285	3328.3	826	0.01627	0.898516
rs7617128	189288	3329.41	830	6e-05	0.993584
rs7651169	189297	3329.55	822	0.07063	0.790424
rs10937341	189307	3329.59	824	0.01045	0.918577
rs4686933	189315	3329.79	826	0.92437	0.336331
rs344942	189321	3329.79	826	4.25515	0.0391316
rs189372	189322	3330.07	836	0.32981	0.565773
rs6785081	189323	3330.76	830	4.3893	0.0361651
rs3844290	189336	3330.82	820	2.93771	0.0865334
rs3913218	189336	3330.82	822	4.44671	0.0349686
rs4686935	189339	3330.82	826	3.26887	0.0706064
rs9290870	189339	3331.09	812	2.11024	0.146317
rs344962	189356	3331.17	808	7.76747	0.00531956
rs4234604	189358	3331.19	826	6.03295	0.0140412
rs12637043	189363	3331.31	838	5.57458	0.018223
rs9881941	189368	3331.58	794	2.23497	0.134919
rs1007308	189372	3332.18	830	1.32086	0.250439
rs344961	189375	3332.21	828	0.23427	0.628376
rs2127519	189381	3332.8	818	0.63402	0.425886
rs4279091	189424	3333.97	824	0.75725	0.384192
rs6777135	189430	3334.04	832	0.56668	0.451582
rs6444272	189467	3334.26	828	0.00576	0.939479
rs6762523	189474	3334.29	824	0.06282	0.80209
rs4527365	189484	3334.29	830	0.10011	0.751701
rs9840345	189487	3334.38	822	0.23086	0.630889
rs4461411	189500	3335.74	810	1.55413	0.212527
rs6444281	189505	3335.8	828	2.05348	0.151859
rs7640550	189563	3337.85	840	3.9285	0.0474743
rs2030520	189602	3337.87	810	2.62236	0.105368
rs972338	189606	3337.89	832	0.04282	0.836073
rs12485444	189618	3337.93	828	1.36456	0.242749
rs9880787	189621	3337.93	830	0.38471	0.535095
rs13060464	189622	3339.6	812	0.61224	0.433946
rs9865055	189648	3339.65	830	1.89471	0.168671
rs12492561	189656	3339.65	830	0.00302	0.956198
rs1426259	189659	3340.45	838	1.12527	0.288786
rs7627561	189663	3340.7	812	0.00984	0.920967
rs6444295	189675	3340.7	836	0.01437	0.904592
rs6788663	189675	3340.84	830	0.18786	0.664704
rs1974968	189684	3340.84	820	0.42297	0.515461
rs4686964	189688	3341.73	820	2.0719	0.150034
rs2059580	189691	3342.29	816	0.58793	0.443222
rs1426270	189696	3342.5	742	1.11852	0.290238
rs10937349	189709	3342.58	828	2.39789	0.121499
rs6807897	189716	3345.7	828	0.1172	0.732097
rs7630910	189722	3346.49	824	0.87338	0.350021
rs933843	189724	3347.37	828	0.57625	0.447787
rs890348	189725	3347.57	822	3.3979	0.0652794
rs938412	189772	3347.71	792	0.6896	0.406299
rs9820072	189775	3348.25	826	1.28299	0.257344
rs1515424	189778	3351.3	698	0.54242	0.46143
rs4686980	189786	3358.07	828	3.68996	0.0547408
rs6780491	189803	3358.07	830	0.21853	0.640159
rs1059380	189810	3361.07	820	0.3958	0.529264
rs3732909	189810	3361.07	828	1.77512	0.18275
rs9818873	189812	3364.07	828	3.81118	0.0509117
rs9824282	189813	3365.42	728	0.00469	0.945408
rs4686984	189818	3365.71	826	0.00328	0.954335
rs10937362	189842	3365.74	836	0.04669	0.828918
rs1818553	189850	3365.89	820	0.37946	0.537893
rs1356094	189878	3366.57	814	0.00048	0.982495
rs4686491	189881	3367.13	752	0.696	0.404131
rs7623253	189888	3367.31	824	0.00363	0.951978
rs6791355	189888	3367.45	832	0.14352	0.704808
rs6768952	189891	3367.48	826	2.90016	0.0885708
rs9877192	189909	3367.51	824	5.15892	0.0231272
rs9290877	189925	3367.58	832	4.60424	0.0318929
rs11709497	189926	3367.6	830	3.95766	0.0466584
rs6444324	189941	3367.65	836	6.36388	0.0116466
rs13314127	189953	3367.73	828	3.37836	0.0660579
rs6762714	189953	3367.82	810	0.31102	0.577056
rs1355720	189964	3368.38	830	1.53246	0.215743
rs3846183	189983	3370.64	820	0.07313	0.786834
rs6775393	189988	3370.9	834	0.01334	0.908048
rs6785979	190000	3371.01	828	0.14245	0.705858
rs1568598	190013	3371.13	832	0.07002	0.791307
rs989455	190070	3372.43	826	0.14904	0.699451
rs1136644	190073	3372.47	826	0.40289	0.525599
rs10937377	190121	3375.57	834	2.08227	0.149018
rs1912872	190122	3375.57	840	0.77573	0.378451
rs2378458	190166	3381.67	822	0.2808	0.596178
rs710496	190182	3381.87	830	0.12087	0.728095
rs1879903	190194	3382.05	818	0.092	0.761656
rs13080427	190333	3382.05	810	1.63329	0.201249
rs873389	190341	3383.95	830	0.00528	0.942067
rs3846199	190341	3384.33	810	0.6375	0.424616
rs1052437	190351	3384.42	820	1.19151	0.275025
rs7620702	190358	3384.55	828	0.15234	0.69631
rs4687024	190368	3384.97	826	0.07764	0.780522
rs7635429	190401	3385.12	828	0.01029	0.919211
rs1375938	190422	3385.18	830	1.05922	0.303393
rs6790145	190431	3386.99	826	0.03029	0.861827
rs1562761	190435	3387.77	826	0.41162	0.521146
rs9831552	190448	3388.31	820	0.02048	0.886206
rs9682650	190488	3388.59	826	0.00223	0.962345
rs1877935	190494	3388.99	824	0.00416	0.948599
rs9855189	190514	3389.08	810	0.34997	0.554131
rs1055152	190521	3390.51	834	0.09657	0.755983
rs9861864	190524	3390.82	818	0.28897	0.590883
rs10937386	190528	3398.15	828	0.62758	0.428243
rs2063795	190532	3398.59	828	0.4895	0.484152
rs1515080	190540	3398.88	822	0.18589	0.666359
rs6775310	190559	3399.8	822	0.07829	0.779622
rs182009	190571	3400.85	830	0.1009	0.750748
rs260592	190576	3400.85	820	1.17798	0.277769
rs7639459	190603	3401.46	830	4.78256	0.0287493
rs6775595	190616	3402	828	0.0205	0.88614
rs174286	190630	3402.12	824	0.16716	0.68265
rs6791867	190656	3402.33	824	2.48659	0.114821
rs9844192	190695	3403.01	808	0.01482	0.90312
rs2600846	190699	3403.56	826	0.07007	0.791237
rs2046693	190710	3404.67	820	0.00025	0.987397
rs7627329	190711	3404.67	834	0.03676	0.847953
rs1895664	190722	3404.81	824	0.01647	0.897868
rs6800058	190731	3404.81	824	0.07328	0.786624
rs3856776	190781	3404.94	828	0.23329	0.629092
rs2378502	190786	3405.09	828	0.39788	0.528184
rs6776964	190787	3405.1	820	0.13557	0.712727
rs1920287	190809	3405.16	748	0.02488	0.874676
rs9827487	190847	3405.21	798	0.37446	0.540583
