# Supplementary material for: Identification and Replication of Three Novel Myopia Common Susceptibility Gene Loci on Chromosome 3q26 using Linkage and Linkage Disequilibrium Mapping
Source: PLoS Genet. 2008 Oct 10;4(10):e1000220. doi: 10.1371/journal.pgen.1000220 (PMC2556391; doi:10.1371/journal.pgen.1000220)
Supplement: Table S3 — Discovery sample single SNP p-value results (Map 2). (0.05 MB XLS) [file pgen.1000220.s006.xls]

## Sheet: myopia_2
rs_SNP	kb_May2004	LDU HapMap II	N	chi_square_allelic_test	P_value
rs7644900	170855	2890.53	888	2.69332	0.10077
rs9874200	170862	2890.53	888	1.8641	0.172152
rs1344557	170873	2890.53	886	2.32294	0.127479
rs9942061	170876	2890.53	876	2.68527	0.10128
rs6799189	170876	2890.55	890	2.31067	0.128488
rs4955669	170879	2890.68	890	3.62306	0.0569839
rs2111559	170888	2890.75	890	4.87339	0.0272739
rs10936590	170889	2890.75	888	2.94987	0.0858845
rs12054012	170889	2890.75	884	2.77777	0.095581
rs11915754	170890	2890.75	890	2.61874	0.105608
rs1421017	170890	2890.75	888	5.23212	0.0221734
rs2111560	170892	2890.75	890	2.84338	0.0917511
rs12493304	170899	2890.78	804	4.58443	0.0322637
rs16854319	170899	2890.79	888	1.61707	0.2035
rs1997397	170903	2890.9	888	3.84576	0.0498718
rs6770435	170905	2890.94	888	1.33721	0.247526
rs10936592	170908	2890.94	890	3.92479	0.0475791
rs9861678	170909	2890.94	888	1.8385	0.175127
rs9883242	170913	2890.94	778	4.20741	0.0402476
rs9290374	170914	2890.94	834	2.67887	0.101688
rs9880534	170925	2890.94	888	4.25322	0.039176
rs3962029	170930	2891.01	886	4.31742	0.037724
rs11718668	170941	2891.26	884	2.95058	0.0858467
rs11718804	170941	2891.32	882	2.13413	0.144053
rs7610569	170946	2891.36	882	3.21845	0.0728125
rs1881984	170947	2891.36	888	2.50105	0.113771
rs13097028	170948	2891.36	884	3.06602	0.0799451
rs12638862	170960	2891.6	882	1.99895	0.157408
rs12630450	170963	2891.6	888	3.82615	0.0504587
rs12696304	170964	2891.6	884	3.25271	0.0713056
rs11920792	174945	2997.97	890	0.18535	0.666814
rs6779753	174945	2997.97	888	0.22791	0.633074
rs10936770	174949	3000.97	882	0.84258	0.358661
rs6794159	174950	3001.96	888	3.28139	0.0700696
rs9290678	180500	3125.5	890	1.43468	0.231003
rs6443642	180500	3125.5	890	0.00025	0.987489
rs9834223	180501	3125.5	888	1.5234	0.217105
rs9290679	180501	3125.5	890	1.43468	0.231003
rs2111537	180502	3125.5	874	1.7494	0.185953
rs13084215	180504	3126.22	890	7.27356	0.00699769
rs7636818	180505	3126.36	868	2.48332	0.11506
rs6794192	180511	3126.43	886	9.64456	0.00189913
rs2032700	180523	3126.43	884	0.86408	0.352599
rs3806687	180524	3126.43	718	0.0224	0.881027
rs7610174	180525	3126.43	890	0.04226	0.837121
rs6786409	180528	3126.43	888	7.18604	0.00734729
rs10460887	180539	3126.44	868	11.9042	0.000560068
rs6805876	180541	3126.44	828	3.27863	0.0701874
rs6762399	180545	3126.44	844	3.46199	0.0627945
rs2287312	180553	3126.61	890	10.7345	0.00105155
rs9822116	180557	3126.61	886	12.6809	0.00036941
rs6443643	180562	3126.61	890	8.15434	0.00429583
rs9865666	180576	3126.63	890	8.15434	0.00429583
rs6784871	180576	3126.63	890	8.15434	0.00429583
rs6443644	180580	3126.63	762	1.30095	0.25404
rs3976523	180582	3126.63	872	8.6887	0.00320188
rs10049286	180590	3126.63	888	9.07447	0.00259203
rs3853153	180590	3126.63	850	8.10124	0.00442349
rs2287209	180592	3126.64	872	9.09125	0.00256836
rs11720405	180594	3126.64	890	0.80308	0.370174
rs17292964	180600	3126.66	882	1.86779	0.171729
rs11714353	180601	3126.66	886	0.77898	0.377455
rs3774225	180602	3126.66	890	12.6933	0.000366961
rs2287310	180606	3126.66	888	1.96824	0.160635
rs17293193	180607	3126.66	812	14.7323	0.000123907
rs12634184	180608	3126.66	890	0.53881	0.462925
rs3961211	180608	3126.66	854	9.49639	0.00205877
rs3853149	180612	3126.66	886	8.59042	0.00337937
rs6443647	180612	3126.66	886	8.59042	0.00337937
rs2287212	180614	3126.66	568	0.17096	0.679262
rs1362650	180620	3126.73	836	0.36719	0.544539
rs6803314	180623	3126.75	844	8.45874	0.00363293
rs17359152	180624	3126.75	890	0.00042	0.983741
rs1078749	180627	3126.75	890	1.46674	0.22586
rs6443648	180627	3126.75	872	11.3107	0.000770632
rs7618348	180627	3126.75	890	12.7471	0.00035656
rs6443651	180628	3126.75	888	0.00963	0.921836
rs3806682	180629	3126.75	820	7.56737	0.00594346
rs6443738	182474	3143.69	886	1.0397	0.307891
rs2176612	182476	3143.69	890	3.41823	0.0644802
rs12632136	182476	3143.69	886	0.93617	0.333264
rs7619173	182480	3143.69	886	1.84793	0.174025
rs7617548	182481	3143.69	880	0.0186	0.891511
rs1518926	182488	3144.05	850	1.47653	0.224318
rs4608697	182494	3144.15	890	7.47814	0.00624524
rs1464243	182498	3144.15	890	0.21399	0.643655
rs9854453	182501	3144.15	890	3.41823	0.0644802
rs6443741	182505	3144.39	834	0.05628	0.812467
rs7651261	182506	3144.4	888	6.10182	0.0135043
rs6778227	182517	3144.4	876	0.35162	0.553199
rs1878874	182518	3144.4	874	2.72468	0.0988077
rs2879464	182529	3144.4	890	0.05113	0.821113
rs12633750	182529	3144.4	886	0.16179	0.687514
rs1518933	182538	3144.82	886	9.12566	0.00252049
rs1980215	182544	3144.82	888	6.14899	0.0131487
rs12185930	182544	3144.82	888	5.43677	0.0197171
rs9866774	182546	3144.82	888	5.43677	0.0197171
rs6778471	182547	3144.82	888	2.82875	0.0925905
rs1518921	182550	3144.82	890	4.56158	0.0326969
rs7635565	182552	3144.82	876	5.10673	0.0238333
rs7629830	182554	3144.82	876	5.1349	0.0234494
rs7630068	182554	3144.82	880	5.5597	0.0183785
rs10937055	182556	3144.82	882	2.96215	0.0852348
rs6807049	182557	3144.82	890	2.70205	0.100219
rs1518929	182557	3144.82	882	5.5581	0.0183954
rs6796905	182562	3144.82	864	5.17249	0.0229473
rs2339416	182563	3144.82	890	2.19036	0.138877
rs6803582	182564	3144.82	888	1.17791	0.277781
rs9848969	182578	3144.82	890	2.91384	0.0878224
rs2037305	182580	3144.82	886	3.25137	0.0713638
rs6782970	182584	3144.82	888	0.99463	0.318613
rs13322538	182586	3144.82	888	0.98809	0.32021
rs1518931	182589	3144.82	888	3.06809	0.0798432
rs10470351	182589	3144.82	882	0.57945	0.446528
rs9836763	182589	3144.82	874	2.80491	0.0939761
rs9826653	182591	3144.82	874	2.61387	0.105933
rs12632938	182593	3144.82	886	9.15097	0.00248587
rs12632946	182593	3144.82	886	9.15429	0.00248135
rs6809553	182598	3144.82	890	2.91384	0.0878224
rs1568304	182600	3144.82	844	2.02238	0.154996
rs6804481	182600	3144.82	890	2.91384	0.0878224
rs1518932	182602	3144.82	890	3.1517	0.075848
rs733422	182605	3144.82	886	9.55543	0.00199358
rs4854914	182605	3144.82	888	1.51087	0.219006
rs4855026	182610	3144.82	848	1.30138	0.253962
rs17537703	182613	3144.82	824	5.66732	0.0172839
rs4855027	182616	3144.82	850	1.5822	0.208444
rs9820920	182620	3144.82	852	2.779	0.0955079
rs1479168	182625	3144.82	796	1.74879	0.186029
rs1871355	182629	3144.82	890	6.56515	0.0103995
rs10937057	182633	3144.82	890	3.1517	0.075848
rs9817069	182635	3144.82	888	0.99463	0.318613
rs9860472	182638	3144.82	886	1.59952	0.205971
rs9816989	182644	3144.82	866	4.44462	0.0350115
rs9866064	182646	3144.82	890	0.00075	0.978209
rs1013675	182646	3144.82	890	1.58713	0.207736
rs1351235	182649	3144.82	886	0.14874	0.69974
rs9821426	182650	3144.82	880	0.15599	0.692874
rs9841616	182650	3144.82	890	1.85281	0.173457
rs4855028	182651	3144.82	848	0.55449	0.456491
rs1351236	182652	3144.83	888	1.88919	0.169294
rs1479162	182653	3144.83	868	1.01623	0.313414
rs9843266	182654	3144.83	886	3.787	0.0516523
rs4854915	182658	3144.85	598	3.62399	0.0569522
rs9840344	182659	3144.86	748	3.05613	0.080433
rs1979407	182659	3144.86	886	4.3814	0.0363331
rs1979408	182659	3144.86	888	4.93445	0.0263264
rs1479164	182661	3144.86	890	4.34965	0.0370165
rs9872001	182661	3144.86	890	4.34965	0.0370165
rs7614829	182661	3144.86	884	3.7176	0.0538418
rs9873013	182665	3144.86	888	1.70221	0.191999
rs7374899	182666	3144.86	872	0.60183	0.437882
rs4854917	182666	3144.86	884	1.53635	0.215162
rs9828917	182668	3144.88	890	0.51359	0.473591
rs17538643	182669	3144.97	876	6.04771	0.0139244
rs17538705	182670	3144.98	886	3.84507	0.0498923
rs7611361	182678	3144.98	888	0.47467	0.490844
rs11920810	182680	3144.98	890	0.5014	0.478886
rs1479176	182684	3144.99	890	0.37045	0.542758
rs1479175	182691	3145.3	886	0.16194	0.687379
rs11706935	182697	3145.63	890	0.22725	0.633572
rs1817425	182701	3145.63	888	1.42134	0.233184
rs1817424	182701	3145.63	888	1.64965	0.199007
rs1158707	182704	3145.63	888	1.19188	0.274951
rs4855031	182706	3145.71	792	1.33599	0.247742
rs746058	182713	3145.73	886	2.41575	0.120121
rs10937059	182718	3145.73	886	1.85856	0.172791
rs1479173	182721	3145.73	884	2.31337	0.128266
rs1479172	182721	3145.73	886	1.67149	0.19606
rs6788782	182725	3145.73	836	1.26561	0.260592
rs766743	182730	3145.73	888	2.06032	0.151178
rs766742	182731	3145.73	890	1.1958	0.274163
rs735774	182731	3145.73	712	1.81776	0.17758
rs7609738	182733	3145.73	828	7.82128	0.00516347
rs6779474	182739	3145.95	890	5.70789	0.0168889
rs4855032	182739	3145.95	888	2.65292	0.10336
rs16832535	182743	3146.09	886	0.04034	0.840811
rs4444698	183423	3164.61	882	1.0384	0.308194
rs7639442	183423	3164.61	890	0.06236	0.802807
rs9843433	183427	3164.61	890	0.06236	0.802807
rs9843587	183427	3164.61	890	0.06236	0.802807
rs4589919	183427	3164.61	756	2.55432	0.109993
rs7632180	183428	3164.61	888	0.94863	0.330068
rs7610353	183428	3164.61	890	0.00075	0.978209
rs6443783	183433	3164.61	890	0.02384	0.877284
rs7637589	183434	3164.61	890	0.00292	0.956875
rs9850886	183437	3164.61	882	0.02234	0.88119
rs6443784	183441	3164.65	802	0.02245	0.880905
rs7617359	183447	3164.74	890	0.02583	0.872312
rs6443789	183449	3164.88	874	0.77025	0.380139
rs6791663	183452	3164.91	818	0.0161	0.89904
rs6804144	183452	3164.91	784	0.15532	0.693505
rs7613223	183455	3164.91	888	1.13743	0.286196
rs6787138	183458	3164.91	886	1.63088	0.201582
rs9878941	183458	3164.91	890	0.21554	0.642461
rs7635405	183459	3164.91	890	0.21554	0.642461
rs9290737	183462	3164.91	888	1.16698	0.280023
rs1542695	183466	3165.06	888	1.96018	0.161494
rs1542694	183466	3165.07	888	3.24103	0.0718154
rs12634003	183471	3165.2	890	1.68763	0.193914
rs1565182	183474	3165.2	748	1.27896	0.258092
rs2129824	183474	3165.2	880	2.67585	0.101881
rs1565181	183476	3165.2	888	2.29044	0.130173
rs1565180	183476	3165.2	878	1.91347	0.166578
rs16832987	183476	3165.2	512	4.45919	0.034714
rs1352346	183477	3165.2	882	2.5381	0.111129
rs6777782	183477	3165.2	878	2.15772	0.141855
rs7624841	183478	3165.2	810	6.14844	0.0131528
rs6443790	183483	3165.2	890	1.37164	0.241531
rs6443791	183486	3165.2	886	5.38245	0.0203402
rs7635843	183487	3165.2	870	5.52307	0.0187673
rs4859197	183487	3165.2	852	5.16261	0.0230781
rs4859198	183487	3165.2	890	4.88535	0.0270855
rs7651164	183488	3165.2	876	0.13642	0.711871
rs4859203	183491	3165.2	882	3.64318	0.0562992
rs6443792	183495	3165.2	876	4.56303	0.0326692
rs6443793	183500	3165.2	888	4.79483	0.0285452
rs9839742	183502	3165.2	890	1.93671	0.164027
rs4261868	183504	3165.2	886	4.27762	0.0386174
rs12633943	183506	3165.2	866	3.77821	0.0519243
rs12631792	183507	3165.2	890	1.70639	0.191454
rs1032238	183509	3165.2	888	4.67995	0.0305166
rs6766300	183516	3165.2	888	4.67995	0.0305166
rs17217643	183526	3165.2	890	4.32727	0.0375064
rs17826698	183527	3165.2	888	4.39092	0.0361309
rs10513787	183528	3165.2	822	0.34288	0.55817
rs17217664	183530	3165.2	888	1.54279	0.214203
rs17289800	183530	3165.2	888	1.54279	0.214203
rs7650249	183532	3165.2	890	4.70577	0.0300615
rs1386838	183533	3165.2	890	1.47756	0.224156
rs6788702	183534	3165.2	882	4.13192	0.0420817
rs10937083	183537	3165.2	370	2.64141	0.104111
rs7624385	183538	3165.2	890	5.00671	0.0252492
rs12639342	183538	3165.2	828	0.50786	0.476066
rs12495062	183542	3165.2	890	0.09241	0.761141
rs17289828	183544	3165.2	890	2.35482	0.124896
rs2879539	183560	3165.25	862	5.40303	0.0201018
rs16833068	183563	3165.25	890	5.03802	0.0247969
rs2279451	183566	3165.25	830	1.29767	0.254639
rs7613345	183571	3165.25	886	6.39476	0.0114458
rs10937085	183573	3165.25	890	1.95104	0.162475
rs9836621	183579	3165.25	754	0.34316	0.558012
rs923341	183590	3165.25	746	4.23237	0.03966
rs4859221	183595	3165.25	888	6.29254	0.0121247
rs6773839	183607	3165.26	864	0.44569	0.50439
rs1906508	183607	3165.26	878	0.66969	0.413158
rs12489216	183613	3165.26	884	0.55298	0.457101
rs4859223	183621	3165.33	888	1.75481	0.185274
rs1872962	183634	3165.33	796	0.03507	0.851443
rs625677	184356	3184.22	870	0.02305	0.879324
rs658672	184360	3184.22	890	0.38927	0.532685
rs13088121	184360	3184.22	852	0.34304	0.558082
rs500910	184361	3184.22	888	0.22763	0.633286
rs1464574	184362	3184.22	884	0.01021	0.919528
rs13078394	184362	3184.22	890	0.17992	0.671441
rs522838	184365	3184.22	890	0.00729	0.931938
rs630527	184370	3184.31	890	3.1204	0.0773179
rs521981	184372	3184.33	886	3.58701	0.0582329
rs670232	184373	3184.34	844	3.13313	0.0767163
rs471365	184374	3184.36	890	3.58864	0.0581757
rs496251	184374	3184.38	890	3.58864	0.0581757
rs6443858	184374	3184.4	888	3.50751	0.0610912
rs512071	184377	3184.57	890	6.33643	0.0118283
rs681516	184377	3184.57	886	6.37758	0.0115571
rs6771207	184379	3184.57	822	3.12908	0.0769072
rs664010	184382	3184.57	886	5.10536	0.023852
rs472795	184389	3184.57	890	1.30995	0.252404
rs507079	184390	3184.57	890	1.80676	0.178897
rs534333	184391	3184.57	888	7.27643	0.00698653
rs536213	184391	3184.57	888	2.29261	0.129991
rs11707756	184392	3184.57	886	5.68223	0.0171376
rs639690	184393	3184.57	886	1.47283	0.2249
rs684174	184395	3184.57	888	3.15948	0.0754872
rs577136	184396	3184.57	858	2.53805	0.111132
rs9878837	184399	3184.67	828	2.3474	0.125492
rs4610254	184399	3184.67	888	0.33256	0.564156
rs903950	184411	3184.67	888	1.79303	0.180557
rs4686934	189322	3330.07	886	3.01289	0.0826048
rs189372	189322	3330.07	890	0.0202	0.886993
rs1878177	189323	3330.56	884	2.26684	0.132169
rs6785081	189323	3330.76	878	0.99709	0.318015
rs9852144	189325	3330.76	890	0.51756	0.471884
rs9879897	189327	3330.76	890	0.51756	0.471884
rs7638075	189330	3330.76	888	0.26412	0.607302
rs344946	189330	3330.76	890	1.4345	0.231032
rs3844290	189336	3330.82	890	1.75655	0.185055
rs3913218	189336	3330.82	886	0.82065	0.36499
rs3913219	189336	3330.82	888	0.01373	0.906727
rs4686935	189339	3330.82	882	0.21782	0.640704
rs9290870	189339	3331.09	680	1.66741	0.196606
rs6776574	189342	3331.09	890	1.18178	0.276994
rs9879894	189350	3331.1	888	1.16266	0.280915
rs344962	189356	3331.17	884	3.87555	0.0489943
rs844106	189358	3331.19	886	10.9386	0.000941815
rs9867814	189360	3331.19	888	1.48489	0.223011
rs1516375	189361	3331.19	890	3.22115	0.0726926
rs1711001	189362	3331.19	886	2.59612	0.107126
rs4686476	189362	3331.19	810	0.71035	0.399327
rs1679194	189363	3331.19	886	3.7818	0.0518129
rs1711002	189363	3331.19	788	0.79522	0.372525
rs1679195	189363	3331.31	888	1.11979	0.289963
rs9881941	189368	3331.58	830	0.97925	0.322385
rs9816875	189370	3331.73	890	0.39805	0.5281
rs9989991	189373	3332.18	888	0.17992	0.671438
rs344961	189375	3332.21	890	0.1083	0.742085
rs344955	189378	3332.21	890	0.34975	0.554252
rs344954	189379	3332.21	890	0.04898	0.824842
rs13096615	189380	3332.8	888	0.76565	0.381566
rs932154	189380	3332.8	888	0.76565	0.381566
rs2127519	189381	3332.8	888	0.76565	0.381566
rs344951	189381	3332.8	890	1.57154	0.209983
rs9863441	189384	3332.84	888	1.79071	0.18084
