# Supplementary material for: Identification and Replication of Three Novel Myopia Common Susceptibility Gene Loci on Chromosome 3q26 using Linkage and Linkage Disequilibrium Mapping
Source: PLoS Genet. 2008 Oct 10;4(10):e1000220. doi: 10.1371/journal.pgen.1000220 (PMC2556391; doi:10.1371/journal.pgen.1000220)
Supplement: Table S4 — Replication sample single SNP p-value results (Hap300). (0.54 MB XLS) [file pgen.1000220.s007.xls]

## Sheet: Replication_regression
rs_SNP	kb_May2004	LDU HapMap II	regression_coef.	N	F-value	P_value
rs4680239	157378	2746.11	0.060267	1648	0.4067	0.523648
rs13085540	157385	2746.16	0.120087	1649	1.02571	0.311168
rs9870819	157448	2746.33	0.145682	1648	2.39827	0.12147
rs13081735	157467	2746.33	0.131397	1648	1.07516	0.299783
rs10222673	157475	2746.33	0.016317	1643	0.03171	0.858665
rs13082914	157488	2746.5	0.004089	1649	0.00145	0.969592
rs1551066	157493	2747.18	0.023145	1649	0.05377	0.816635
rs882089	157495	2747.62	0.00171	1641	0.00024	0.987712
rs3755625	157512	2747.62	0.041284	1647	0.14294	0.705376
rs1874952	157517	2747.62	0.030989	1646	0.07953	0.77793
rs3772231	157521	2747.62	0.017876	1643	0.02497	0.874441
rs3772238	157544	2748.2	0.09714	1645	0.45059	0.502053
rs6441061	157551	2748.2	0.189457	1647	2.10293	0.147017
rs6786247	157561	2748.38	0.275308	1649	2.63251	0.104696
rs940050	157586	2748.61	0.04353	1645	0.14061	0.70767
rs11926141	157588	2748.61	0.131139	1647	1.36366	0.242904
rs3821420	157599	2748.63	0.11302	1645	0.98404	0.321204
rs816547	157605	2748.63	0.04245	1646	0.14396	0.704379
rs816543	157622	2748.95	0.284433	1649	3.19204	0.0739978
rs2122418	157633	2749.04	0.296157	1649	9.62701	0.00191737
rs4680264	157636	2749.1	0.016143	1648	0.03099	0.860259
rs10513488	157638	2749.12	0.357383	1647	2.7655	0.0963168
rs4680266	157639	2749.12	0.011557	1644	0.01567	0.900373
rs1357432	157640	2749.12	0.069615	1646	0.58007	0.446285
rs11917301	157645	2749.59	0.319737	1648	4.19906	0.0404463
rs4574239	157648	2749.73	0.297809	1648	3.58641	0.0582539
rs3772265	157659	2750.7	0.18997	1647	3.61892	0.0571261
rs3772270	157675	2750.77	0.091539	1644	1.02604	0.311091
rs11924934	157684	2750.77	0.101696	1646	1.24769	0.263995
rs1879977	157685	2750.77	0.123555	1641	1.86398	0.172167
rs7644005	157687	2750.77	0.129111	1641	1.50602	0.219747
rs16826325	157701	2750.85	0.139361	1646	1.4267	0.232303
rs12490937	157703	2750.86	0.061535	1649	0.38139	0.536859
rs6772323	157710	2750.86	0.128689	1646	1.92105	0.165741
rs17239426	157717	2751.01	0.047192	1644	0.09821	0.753986
rs4254605	157721	2751.24	0.172098	1646	2.59613	0.107125
rs4680274	157723	2751.42	0.020516	1646	0.05255	0.818687
rs6441075	157724	2751.49	0.03393	1649	0.12633	0.722267
rs4680277	157728	2751.53	0.009297	1642	0.00466	0.945577
rs13083246	157731	2751.65	0.091271	1642	0.44868	0.50296
rs2280031	157732	2751.65	0.049312	1647	0.20769	0.648584
rs908807	157737	2751.65	0.038875	1645	0.12232	0.726534
rs8665	157742	2751.93	0.021865	1643	0.05091	0.821488
rs12631297	157751	2752	0.053984	1646	0.34575	0.556528
rs2292340	157755	2752.16	0.00245	1648	0.00053	0.981637
rs10513494	157774	2752.54	0.119138	1647	0.57535	0.448142
rs874641	157778	2752.55	0.101105	1647	0.65268	0.419155
rs1510272	157783	2752.55	0.121348	1649	1.34476	0.246196
rs6808027	157795	2752.55	0.097213	1648	0.59712	0.43968
rs9843340	157800	2752.55	0.080791	1645	0.41216	0.520875
rs6441087	157815	2752.55	0.014485	1646	0.01872	0.891167
rs12485954	157819	2752.55	0.044365	1649	0.08923	0.765157
rs6791125	157821	2752.75	0.039737	1649	0.06947	0.792104
rs885255	157831	2752.82	0.115656	1643	1.39323	0.237861
rs9811767	157835	2752.82	0.138537	1644	1.62517	0.202372
rs6441091	157856	2753.55	0.039407	1645	0.16901	0.68099
rs9289971	157873	2753.55	0.189821	1649	2.63318	0.104652
rs3851992	157882	2753.57	0.166875	1645	3.20886	0.0732406
rs7651446	157890	2753.57	0.046828	1647	0.0493	0.824292
rs1367311	157901	2753.6	0.170189	1648	2.09191	0.148081
rs1469536	157911	2753.64	0.17149	1648	3.53473	0.060096
rs237250	157927	2753.78	0.151724	1646	2.78764	0.094994
rs10513495	157952	2753.78	0.04988	1649	0.08542	0.770086
rs391833	157963	2753.94	0.262452	1634	3.0152	0.0824873
rs6797082	157967	2753.94	0.233456	1649	2.71395	0.0994744
rs1430408	157972	2753.94	0.062138	1649	0.44826	0.503164
rs9867857	157974	2753.94	0.056253	1641	0.38257	0.536228
rs4098	157984	2753.96	0.034815	1648	0.14561	0.702769
rs193196	157989	2753.96	0.06226	1649	0.34841	0.555014
rs1529581	157990	2753.96	0.014883	1648	0.00815	0.928046
rs386736	157996	2754.06	0.040576	1642	0.19156	0.661625
rs1430410	158008	2754.12	0.073442	1647	0.60971	0.434898
rs9847692	158014	2754.13	0.09876	1642	0.86291	0.352925
rs7638625	158041	2754.58	0.102804	1632	1.20591	0.272143
rs491423	158057	2754.58	0.001933	1648	0.00033	0.985592
rs453219	158057	2754.58	0.216718	1648	3.27245	0.0704521
rs16826869	158063	2754.58	0.00643	1645	0.00101	0.974699
rs7616633	158064	2754.58	0.133191	1648	1.83344	0.175722
rs2874488	158069	2754.58	0.212843	1623	3.19139	0.0740271
rs6441100	158069	2754.58	0.027019	1626	0.0541	0.816082
rs9871817	158094	2754.58	0.133014	1644	2.01937	0.155304
rs9870137	158099	2754.58	0.212071	1648	3.13646	0.0765599
rs12638253	158109	2754.58	0.091239	1648	0.98337	0.321369
rs6441103	158126	2754.59	0.049521	1639	0.17983	0.67152
rs2874491	158132	2754.6	0.061906	1632	0.21076	0.646175
rs4680317	158139	2754.6	0.116618	1630	1.54894	0.213292
rs9844054	158158	2754.6	0.119291	1645	1.64142	0.200131
rs9814813	158163	2754.64	0.104261	1641	1.12262	0.289356
rs10513503	158163	2754.64	0.047515	1647	0.05417	0.815961
rs16826948	158164	2754.64	0.028204	1646	0.04267	0.836349
rs6762708	158174	2754.64	0.215504	1646	3.24758	0.0715288
rs12634915	158175	2754.64	0.117397	1646	1.58058	0.208677
rs10936043	158179	2754.64	0.069755	1645	0.57119	0.449787
rs7635876	158183	2755.32	0.05621	1648	0.16964	0.680428
rs1871967	158184	2755.34	0.036594	1646	0.04566	0.8308
rs10513502	158185	2755.42	0.060805	1647	0.06377	0.800637
rs6799034	158201	2755.45	0.034979	1649	0.14075	0.707534
rs1842840	158211	2755.45	0.05074	1643	0.28494	0.593484
rs2046273	158260	2755.69	0.019024	1645	0.03578	0.849979
rs9289975	158266	2755.76	0.05497	1639	0.05536	0.813983
rs2128535	158272	2755.84	0.049959	1631	0.2589	0.610879
rs900399	158281	2757.03	0.11274	1649	1.44239	0.229753
rs11719286	158285	2757.03	0.143009	1649	2.21014	0.137107
rs9822326	158286	2757.03	0.077471	1647	0.69468	0.404577
rs1384539	158295	2757.03	0.088509	1638	0.4058	0.524109
rs2306531	158300	2757.08	0.055569	1640	0.31344	0.575578
rs9867835	158303	2757.78	0.086425	1639	0.82988	0.362308
rs6441111	158305	2757.78	0.129941	1641	2.01003	0.156262
rs7623382	158316	2757.9	0.047212	1637	0.29113	0.589498
rs2086667	158319	2757.9	0.270503	1648	5.96362	0.014604
rs7624327	158320	2757.9	0.249226	1640	2.712	0.0995964
rs9289976	158325	2757.9	0.069013	1648	0.17367	0.676866
rs7644860	158331	2757.9	0.006957	1647	0.00287	0.957282
rs6765828	158341	2758.85	0.206009	1639	4.75683	0.0291822
rs2133952	158398	2758.85	0.131311	1645	1.91341	0.166585
rs7642179	158449	2758.85	0.185009	1647	3.74525	0.0529577
rs1403104	158470	2758.86	0.18219	1645	3.43823	0.0637038
rs12637932	158482	2758.92	0.235854	1647	6.66565	0.00982889
rs10513508	158530	2758.93	0.179143	1648	3.07195	0.079654
rs1581413	158533	2758.98	0.192135	1644	4.35048	0.0369985
rs11718332	158534	2758.98	0.050366	1647	0.26357	0.607679
rs10936082	158534	2758.98	0.115383	1648	1.29896	0.254403
rs10513509	158553	2759.17	0.157329	1646	2.19533	0.13843
rs10513512	158560	2759.17	0.153656	1647	2.1406	0.143445
rs11918974	158564	2759.17	0.150179	1648	2.05375	0.151832
rs1840673	158601	2759.17	0.21151	1605	5.12575	0.0235734
rs1545596	158601	2759.17	0.215865	1646	5.50814	0.0189282
rs1456104	158609	2759.17	0.186697	1649	4.25209	0.039202
rs1378796	158614	2759.28	0.134403	1643	0.65325	0.418953
rs7639767	158618	2759.28	0.400429	1648	1.97619	0.159793
rs2305619	158638	2759.46	0.134316	1648	2.14829	0.142729
rs3845978	158642	2759.7	0.028297	1649	0.01555	0.900777
rs4680367	158649	2759.7	0.155537	1646	2.82795	0.0926364
rs1456103	158653	2760.65	0.267738	1647	7.05286	0.00791389
rs1114237	158659	2760.68	0.177431	1649	1.47024	0.225307
rs1378800	158664	2760.69	0.195459	1646	4.476	0.0343741
rs4679796	158669	2760.69	0.123952	1646	1.63778	0.20063
rs973207	158693	2760.7	0.223547	1648	5.92009	0.0149692
rs1824056	158695	2760.7	0.127956	1644	1.54676	0.213614
rs6441133	158703	2760.76	0.070922	1645	0.42373	0.515081
rs894643	158704	2760.82	0.178669	1643	2.98962	0.0838001
rs1838141	158709	2761.18	0.058101	1648	0.31833	0.572612
rs6793453	158731	2761.18	0.003113	1645	0.00109	0.973705
rs1840675	158734	2761.25	0.084363	1647	0.83982	0.359448
rs10804779	158742	2761.25	0.064819	1649	0.32235	0.570198
rs1822395	158755	2761.25	0.017262	1647	0.01065	0.917821
rs1373118	158773	2761.25	0.069546	1647	0.57314	0.449015
rs6766351	158777	2761.25	0.196776	1646	3.01771	0.0823598
rs9812747	158789	2761.27	0.053747	1644	0.20332	0.652051
rs9812718	158796	2763.16	0.044533	1647	0.21548	0.642508
rs4472012	158801	2763.19	0.011519	1642	0.0146	0.903812
rs4502543	158807	2763.2	0.023612	1647	0.04864	0.825454
rs1499782	158823	2763.31	0.004996	1644	0.00276	0.958079
rs2649734	158830	2763.31	0.00856	1647	0.00809	0.928341
rs1015389	158842	2763.31	0.023954	1645	0.0573	0.810824
rs6771521	158855	2763.31	0.072774	1648	0.30789	0.578979
rs792746	158858	2763.31	0.017601	1645	0.02944	0.863766
rs792747	158859	2763.36	0.023598	1648	0.06007	0.806378
rs963354	158876	2763.62	0.028027	1649	0.08645	0.768745
rs971329	158898	2763.62	0.032149	1642	0.08062	0.776456
rs9818584	158906	2764.73	0.040652	1647	0.20088	0.654013
rs923345	158920	2764.73	0.03175	1645	0.1202	0.728823
rs4680395	158925	2764.73	0.000474	1648	3e-05	0.995858
rs1499790	158933	2764.73	0.055092	1647	0.3683	0.543934
rs4062228	158954	2764.73	0.033581	1648	0.0938	0.759407
rs807201	158959	2765.39	0.0479	1648	0.26965	0.603569
rs703172	158971	2765.44	0.038905	1641	0.16526	0.68436
rs1994480	158988	2765.44	0.030349	1642	0.10756	0.742937
rs3845980	158998	2765.44	0.156129	1648	0.84944	0.35671
rs16828352	159019	2765.44	0.052794	1648	0.20967	0.647023
rs2361516	159021	2765.8	0.124161	1648	1.73856	0.187322
rs6794184	159025	2765.8	0.106781	1649	1.03195	0.3097
rs9882370	159026	2765.8	0.18689	1642	1.03266	0.309535
rs2175761	159030	2765.86	0.073321	1649	0.20902	0.647534
rs1464114	159032	2765.86	0.114694	1647	0.64681	0.421255
rs1515474	159036	2765.86	0.043432	1647	0.1194	0.729685
rs16828412	159053	2766.44	0.04118	1645	0.09005	0.764113
rs2056123	159053	2766.44	0.03519	1649	0.13627	0.712017
rs11721153	159056	2766.44	0.080305	1643	0.7756	0.378491
rs4680401	159061	2766.49	0.149204	1642	2.00903	0.156365
rs9841945	159064	2767.02	0.003714	1649	0.00157	0.968404
rs9857707	159076	2767.2	0.014494	1649	0.0229	0.879712
rs4679815	159079	2767.35	0.01921	1647	0.02755	0.868161
rs9859533	159092	2767.66	0.178572	1644	2.83018	0.092508
rs1515464	159093	2767.66	0.007516	1646	0.00559	0.940383
rs9290008	159122	2767.99	0.200291	1644	4.61612	0.0316728
rs3925065	159150	2768.07	0.140585	1645	2.27315	0.131632
rs9825122	159156	2768.07	0.020442	1645	0.03831	0.844819
rs9290009	159158	2768.07	0.209447	1648	1.58467	0.20809
rs9845687	159165	2768.07	0.036569	1648	0.12675	0.721826
rs9867453	159199	2768.07	0.197497	1647	1.43732	0.230574
rs12490947	159210	2768.13	0.325764	1648	1.83708	0.175293
rs1589525	159255	2768.13	0.108113	1646	1.36889	0.242003
rs11924696	159277	2768.17	0.250962	1648	3.30306	0.0691509
rs4679819	159287	2768.28	0.061288	1647	0.42257	0.515656
rs1608103	159289	2768.34	0.10433	1648	0.63469	0.425639
rs1608114	159298	2768.61	0.103499	1649	0.62649	0.428645
rs1915940	159305	2768.61	0.125083	1648	0.9198	0.337528
rs11713363	159311	2768.61	0.083713	1645	0.66558	0.414595
rs4542974	159328	2769.18	0.197235	1647	2.43576	0.118596
rs7624303	159334	2769.18	0.011181	1646	0.01265	0.910461
rs4680416	159342	2769.18	0.102087	1648	0.35287	0.552492
rs9857883	159370	2769.18	0.002548	1648	0.00075	0.978222
rs1624094	159405	2769.18	0.051369	1642	0.31359	0.575485
rs10513524	159418	2769.18	0.160112	1648	0.64833	0.420712
rs827123	159434	2769.18	0.056918	1645	0.38559	0.534625
rs1210359	159491	2769.24	0.14185	1639	2.07466	0.149763
rs9827781	159533	2769.4	0.072104	1639	0.62388	0.429609
rs6441188	159552	2769.4	0.081764	1644	0.80897	0.368424
rs6778370	159577	2769.4	0.074517	1649	0.6694	0.413262
rs7639867	159582	2769.4	0.075219	1646	0.68001	0.409583
rs939114	159598	2769.4	0.076144	1645	0.69407	0.404783
rs7632059	159616	2769.4	0.064989	1646	0.5064	0.476703
rs16828998	159652	2769.4	0.141619	1649	0.49932	0.479799
rs10936142	159655	2769.51	0.036757	1642	0.15467	0.694113
rs10936143	159663	2769.51	0.029337	1648	0.07878	0.77896
rs2885663	159667	2769.53	0.029952	1649	0.10389	0.747208
rs10936145	159676	2769.53	0.034432	1645	0.11386	0.735792
rs6769314	159681	2769.53	0.102788	1648	0.62221	0.430227
rs1714518	159696	2769.53	0.026106	1644	0.08397	0.771994
rs2117764	159720	2769.53	0.029068	1641	0.09477	0.7582
rs1714505	159720	2769.53	0.121251	1643	0.49401	0.482146
rs1714509	159736	2769.64	0.00134	1642	0.00021	0.98837
rs16829102	159739	2769.64	0.107087	1649	0.37412	0.540765
rs1630524	159753	2769.64	0.003254	1646	0.00125	0.971763
rs1714524	159756	2769.64	0.0198	1647	0.04673	0.828856
rs1714521	159768	2769.8	0.06289	1646	0.4632	0.496132
rs10513527	159784	2770.29	0.160867	1645	1.54281	0.214199
rs6804230	159797	2770.33	0.023975	1649	0.04567	0.830778
rs2573182	159812	2770.33	0.039034	1646	0.09002	0.764158
rs2566332	159826	2770.33	0.061004	1647	0.39526	0.529547
rs1845138	159827	2770.33	0.176756	1645	3.62661	0.0568625
rs2082159	159842	2770.42	0.209484	1642	2.87003	0.090243
rs2303909	159850	2770.5	0.085724	1649	0.88268	0.347468
rs8455	159871	2770.5	0.088845	1641	0.9473	0.330407
rs7624934	159872	2770.5	0.041533	1643	0.19321	0.660262
rs9842500	159881	2770.5	0.039968	1649	0.17851	0.672653
rs10936158	159887	2770.5	0.08206	1644	0.80712	0.368973
rs2307064	159911	2770.6	0.017838	1645	0.02725	0.868887
rs9840571	159912	2770.6	0.059028	1648	0.42331	0.51529
rs9847482	159917	2770.72	0.071672	1646	0.50655	0.476635
rs4679834	159935	2770.81	0.138953	1646	0.40241	0.525849
rs7646881	159936	2770.81	0.037579	1637	0.09957	0.752342
rs4264773	159946	2770.94	0.099766	1648	0.80362	0.370014
rs6441225	159953	2770.94	0.04593	1646	0.23463	0.628111
rs9861289	159960	2770.94	0.064904	1648	0.33988	0.559897
rs1346834	159973	2771.12	0.06791	1648	0.53571	0.464216
rs4680463	159977	2771.12	0.009443	1644	0.01051	0.918335
rs2115941	159982	2771.12	0.02223	1647	0.05873	0.808508
rs9822005	159995	2771.19	0.035175	1646	0.14969	0.698831
rs2713734	159998	2771.35	0.014285	1648	0.01079	0.917269
rs1381462	160002	2771.38	0.054044	1649	0.22119	0.638138
rs9861042	160004	2771.42	0.032604	1647	0.11002	0.740117
rs2061617	160007	2771.42	0.050327	1649	0.21538	0.642585
rs6441226	160009	2771.42	0.0179	1640	0.01484	0.903045
rs12493280	160012	2771.61	0.035063	1646	0.14125	0.707042
rs3765083	160020	2771.77	0.021439	1646	0.05634	0.812375
rs1548092	160022	2771.77	0.040805	1640	0.19495	0.658832
rs6793618	160023	2771.78	0.031447	1646	0.06171	0.80382
rs1870830	160024	2771.9	0.037749	1648	0.12484	0.723842
rs9820320	160030	2771.96	0.041515	1647	0.1179	0.731322
rs7652579	160032	2771.96	0.050391	1647	0.17564	0.675143
rs1870829	160038	2771.96	0.000389	1646	2e-05	0.996573
rs9882471	160040	2771.96	0.008429	1649	0.00437	0.947288
rs6778714	160045	2771.96	0.037174	1649	0.14968	0.698843
rs751834	160045	2771.96	0.038228	1645	0.15717	0.691779
rs340315	160058	2772.47	0.04823	1648	0.23863	0.6252
rs340285	160066	2772.47	0.042826	1649	0.22327	0.636558
rs340280	160068	2772.47	0.036538	1647	0.13673	0.711552
rs13080497	160074	2772.47	0.176878	1646	2.78604	0.095089
rs10936163	160078	2772.54	0.038934	1645	0.17248	0.677915
rs340251	160083	2772.54	0.028443	1647	0.06966	0.791838
rs391398	160107	2773.38	0.029019	1648	0.09729	0.755106
rs10513531	160108	2773.38	0.098211	1648	0.37216	0.541829
rs340229	160110	2773.38	0.00024	1646	1e-05	0.997863
rs340260	160117	2773.38	0.046129	1647	0.24897	0.617803
rs340261	160119	2773.38	0.033801	1649	0.1144	0.735194
rs340295	160134	2773.72	0.140075	1641	2.59335	0.107313
rs340241	160144	2773.98	0.11818	1646	1.70832	0.191204
rs10513530	160147	2773.98	0.074769	1649	0.56957	0.450432
rs9830024	160150	2773.98	0.128836	1644	0.65828	0.417168
rs7618072	160164	2773.98	0.007749	1648	0.00582	0.939202
rs992089	160167	2775.01	0.090096	1644	0.89975	0.342848
rs13076838	160179	2775.02	0.079172	1646	0.25129	0.616172
rs1846897	160197	2775.11	0.044493	1648	0.23417	0.628447
rs6771029	160205	2775.11	0.037977	1646	0.1635	0.685952
rs9863735	160205	2775.15	0.127709	1649	0.88151	0.347788
rs12632916	160209	2776.25	0.032668	1637	0.11063	0.739425
rs7647847	160219	2776.27	0.028859	1649	0.07508	0.784082
rs1587561	160226	2776.27	0.017727	1644	0.02787	0.867415
rs1566553	160238	2776.49	0.018369	1648	0.02977	0.863006
rs1566550	160251	2777.28	0.091131	1648	0.7157	0.397559
rs1501281	160261	2777.37	0.010447	1648	0.00504	0.943402
rs6773958	160273	2777.37	0.054271	1648	0.35885	0.549145
rs10513534	160281	2777.37	0.054811	1647	0.3117	0.576636
rs7653174	160321	2777.74	0.036043	1648	0.1393	0.708976
rs1566548	160322	2777.74	0.058307	1646	0.35141	0.553318
rs10513535	160329	2777.74	0.08702	1645	0.88057	0.348047
rs1962071	160384	2778.06	0.09464	1647	0.7901	0.374069
rs10936174	160399	2778.25	0.166417	1639	1.77198	0.183137
rs9856166	160401	2778.25	0.034324	1649	0.08779	0.76701
rs9853995	160413	2778.25	0.087737	1556	0.7815	0.376682
rs6781001	160421	2778.28	0.069575	1647	0.31092	0.577118
rs2122146	160434	2778.37	0.074652	1648	0.41036	0.521789
rs2595233	160446	2778.48	0.087516	1648	0.63524	0.425438
rs2621306	160460	2778.48	0.027544	1645	0.09113	0.762743
rs1449009	160461	2778.48	0.091806	1647	0.69763	0.40358
rs9827048	160468	2778.48	0.130195	1649	0.96356	0.326291
rs2595240	160471	2778.49	0.014036	1637	0.01561	0.900568
rs9838646	160498	2778.55	0.018595	1649	0.02663	0.870375
rs2621314	160513	2778.59	0.074704	1646	0.63873	0.424169
rs1900860	160514	2778.6	0.010383	1638	0.00868	0.925758
rs1449004	160564	2778.72	0.027022	1645	0.07694	0.781493
rs7620377	160566	2778.72	0.03901	1642	0.08497	0.770669
rs6787941	160570	2778.72	0.006236	1648	0.0046	0.945918
rs9871574	160582	2778.72	0.013061	1648	0.01273	0.910182
rs878382	160582	2778.72	0.00201	1647	0.00027	0.9868
rs6780514	160600	2778.72	0.011578	1647	0.00998	0.920416
rs1489919	160634	2778.91	0.020448	1645	0.04746	0.827544
rs1554141	160638	2779.28	0.007988	1646	0.0027	0.958538
rs12636257	160641	2779.63	0.139096	1643	1.20486	0.272352
rs6441262	160651	2779.63	0.110569	1625	0.8632	0.352845
rs4142769	160656	2779.63	0.002797	1646	0.0008	0.977382
rs7634185	160667	2779.67	0.060598	1649	0.23302	0.629295
rs1017970	160685	2779.71	0.005847	1644	0.00378	0.950999
rs10470336	160704	2779.78	0.004886	1648	0.00264	0.959053
rs1826118	160716	2779.78	0.017976	1640	0.03745	0.846558
rs1387696	160728	2779.88	0.047615	1649	0.12629	0.722315
rs2200883	160732	2779.88	0.03247	1644	0.10667	0.743965
rs727234	160737	2779.89	0.059139	1646	0.24336	0.621788
rs1402276	160742	2779.89	0.029247	1644	0.08349	0.772625
rs11710258	160752	2781.24	0.079957	1648	0.67369	0.41177
rs1520697	160778	2781.34	0.193164	1647	1.6506	0.198877
rs6805934	160810	2781.52	0.086899	1641	0.57317	0.449
rs10513541	160858	2781.61	0.113264	1649	0.48432	0.486473
rs9845025	160885	2782.18	0.06708	1640	0.36812	0.544029
rs9865997	160922	2782.19	0.076484	1647	0.35758	0.549851
rs9851867	160935	2782.22	0.074421	1649	0.58647	0.443787
rs12487057	160938	2782.24	0.088992	1648	0.71842	0.396664
rs4680514	160944	2782.49	0.004003	1649	0.00143	0.969829
rs11915303	160944	2782.49	0.067153	1648	0.41556	0.519159
rs1461100	160946	2782.49	0.027929	1649	0.06867	0.793281
rs719070	160960	2783.11	0.074861	1648	0.36482	0.54584
rs924247	160963	2784.49	0.064988	1645	0.49319	0.482507
rs4679863	160973	2784.68	0.052621	1649	0.24439	0.621056
rs4513503	160985	2784.68	0.102722	1628	1.10193	0.293844
rs3863075	160985	2784.68	0.089261	1649	0.83868	0.359775
rs7636819	160988	2784.68	0.075748	1645	0.59872	0.439067
rs1497762	161002	2784.68	0.059796	1637	0.31391	0.575292
rs6792870	161006	2784.68	0.031889	1648	0.08599	0.76934
rs2076889	161008	2784.68	0.00527	1641	0.00174	0.966766
rs7631400	161011	2784.68	0.022977	1648	0.04464	0.832664
rs9880487	161013	2784.68	0.018023	1648	0.02744	0.868428
rs10513546	161034	2784.77	0.104747	1647	1.08735	0.297058
rs6441276	161035	2784.77	0.162701	1648	2.32537	0.12728
rs13088856	161038	2784.77	0.113681	1647	1.28513	0.256947
rs3888010	161043	2784.79	0.16681	1649	1.56466	0.210984
rs7640429	161050	2784.79	0.101966	1645	1.2208	0.269204
rs33053	161084	2784.98	0.003441	1648	0.00112	0.973282
rs33055	161087	2784.98	0.045187	1647	0.21813	0.640467
rs33057	161091	2785.06	0.024788	1616	0.05889	0.808256
rs3773786	161094	2785.4	0.146811	1646	1.95941	0.161577
rs26298	161094	2785.4	0.070693	1646	0.58374	0.444849
rs33036	161102	2785.88	0.091137	1640	0.38698	0.533891
rs1353248	161106	2786.01	0.148249	1646	2.21248	0.136898
rs6792701	161123	2786.69	0.048872	1649	0.27452	0.600317
rs550662	161146	2786.73	0.107396	1647	1.38314	0.239567
rs17810546	161148	2786.73	0.209877	1648	2.43555	0.118612
rs2561287	161158	2786.73	0.135045	1648	0.97316	0.323894
rs10513548	161158	2786.73	0.062473	1649	0.1477	0.700746
rs7636840	161161	2786.8	0.216945	1645	3.16007	0.0754599
rs524599	161165	2786.8	0.116058	1645	1.65123	0.198791
rs7642216	161169	2786.8	0.106769	1648	1.40609	0.235706
rs17811014	161171	2786.81	0.145013	1649	1.42827	0.232047
rs9811792	161180	2786.94	0.064945	1647	0.50691	0.476481
rs662959	161184	2787.29	0.083151	1646	0.39298	0.530736
rs2243115	161189	2787.52	0.223961	1648	2.4566	0.117032
rs2243123	161192	2787.52	0.030954	1648	0.10305	0.748199
rs583911	161193	2787.52	0.177777	1648	3.82601	0.0504629
rs6441284	161201	2787.75	0.129233	1647	2.02868	0.154355
rs485497	161202	2787.94	0.105999	1648	1.41582	0.234092
rs6441286	161212	2788.15	0.087397	1623	0.88139	0.347822
rs574808	161216	2788.15	0.081199	1648	0.78716	0.37496
rs2647926	161226	2788.34	0.007077	1648	0.00382	0.950733
rs6783320	161235	2788.65	0.013776	1645	0.01318	0.908604
rs10513549	161237	2788.65	0.072853	1648	0.54366	0.46092
rs1075498	161239	2789.02	0.048166	1648	0.2464	0.61962
rs4680551	161270	2789.78	0.103278	1643	0.87835	0.348653
rs11922988	161303	2790.56	0.002338	1639	0.00032	0.985817
rs1498737	161311	2790.83	0.008636	1633	0.0088	0.92525
rs6762377	161323	2791.29	0.042677	1647	0.10008	0.751729
rs11709882	161329	2791.29	0.006452	1649	0.00323	0.954701
rs6775552	161354	2791.29	0.106088	1645	1.25243	0.26309
rs4130284	161359	2791.29	0.072231	1649	0.15966	0.689468
rs12631488	161371	2791.29	0.250202	1646	1.56425	0.211043
rs6441301	161375	2791.41	0.168307	1646	3.09751	0.0784122
rs9840016	161382	2791.41	0.045418	1646	0.16789	0.68199
rs11918072	161390	2791.82	0.242275	1647	2.53978	0.11101
rs6795437	161400	2792.08	0.232607	1645	3.47441	0.0623248
rs9812738	161412	2792.47	0.251917	1649	3.98372	0.0459419
rs6441304	161418	2792.55	0.115368	1619	1.58428	0.208145
rs6441306	161435	2792.7	0.106364	1647	1.3832	0.239557
rs10513552	161436	2792.7	0.102686	1646	0.6962	0.404062
rs6797926	161439	2792.7	0.110648	1647	1.2853	0.256915
rs16831149	161459	2792.7	0.082102	1637	0.1576	0.691374
rs1953510	161463	2792.7	0.120763	1649	0.44945	0.502595
rs10936199	161478	2793.01	0.045473	1647	0.1964	0.657646
rs4679881	161511	2793.09	0.071887	1647	0.63328	0.426155
rs6798183	161557	2793.09	0.04931	1641	0.29855	0.584795
rs4680580	161598	2793.09	0.079813	1648	0.79457	0.372722
rs4680582	161618	2793.09	0.102507	1646	0.95835	0.327603
rs1141023	161640	2793.09	0.083564	1646	0.57886	0.446759
rs4680588	161675	2793.13	0.12646	1644	1.97351	0.160076
rs721022	161706	2793.19	0.117494	1641	1.66694	0.196668
rs6441322	161727	2793.19	0.130378	1645	0.59817	0.439277
rs1451763	161745	2793.19	0.04247	1646	0.15261	0.696055
rs17236537	161758	2793.19	0.013699	1648	0.00256	0.959629
rs1920649	161817	2793.36	0.108419	1647	1.36011	0.243519
rs1920650	161818	2793.36	0.066764	1647	0.45673	0.499158
rs4679904	161824	2793.36	0.06941	1640	0.46799	0.493912
rs1920660	161835	2793.36	0.085805	1648	0.90695	0.340924
rs9876980	161838	2793.36	0.098334	1649	0.51294	0.473869
rs2141671	161841	2793.36	0.102961	1647	0.7873	0.374919
rs4679909	161860	2793.36	0.053169	1641	0.30736	0.579303
rs12490985	161863	2793.36	0.012942	1638	0.01993	0.887727
rs6801636	161884	2793.46	0.02732	1648	0.08533	0.770197
rs7651855	161895	2794.6	0.126625	1644	1.86599	0.171935
rs1378661	161907	2794.6	0.144291	1645	2.42293	0.119571
rs6793037	161931	2794.6	0.512659	1644	12.3318	0.000445294
rs1568573	161941	2794.6	0.049204	1648	0.24198	0.622781
rs9837945	161945	2794.61	0.446394	1649	5.99155	0.0143746
rs1455869	161958	2794.75	0.064603	1639	0.4277	0.51312
rs1829716	161961	2794.75	0.063124	1647	0.41139	0.521265
rs9876586	161991	2794.75	0.043153	1649	0.14981	0.698718
rs1851378	161996	2794.75	0.073321	1649	0.55795	0.455089
rs6781371	162006	2794.75	0.174011	1647	3.45593	0.0630251
rs9883862	162010	2794.75	0.182645	1645	3.81366	0.0508364
rs723060	162020	2794.75	0.005069	1649	0.00142	0.969895
rs2886909	162025	2794.75	0.177233	1627	3.47229	0.062405
rs1965186	162063	2795.37	0.16887	1647	2.55786	0.109747
rs10513557	162077	2795.6	0.13332	1648	0.4551	0.499921
rs6801330	162078	2795.6	0.040044	1647	0.13585	0.712437
rs935498	162083	2795.63	0.132762	1646	1.01072	0.31473
rs11705811	162126	2795.67	0.031384	1647	0.11494	0.734593
rs12690576	162131	2795.67	0.186258	1649	3.65464	0.0559132
rs4679924	162145	2795.67	0.090222	1631	0.98832	0.320154
rs10513559	162150	2795.67	0.102448	1644	1.29559	0.25502
rs1374795	162151	2795.67	0.120233	1643	0.9164	0.338423
rs2028988	162169	2795.68	0.253131	1646	3.35271	0.0670945
rs10513560	162194	2795.73	0.222555	1647	5.61586	0.0177986
rs778653	162199	2795.79	0.118656	1647	1.73493	0.187782
rs7628389	162216	2795.79	0.181832	1645	3.22898	0.0723456
rs898677	162227	2795.79	0.185032	1647	3.39234	0.0655
rs10513563	162232	2795.79	0.245522	1636	2.10513	0.146806
rs1580254	162250	2795.79	0.191419	1645	4.07137	0.0436158
rs9846254	162253	2795.81	0.207462	1647	4.96594	0.0258512
rs898684	162266	2795.95	0.153285	1648	1.81903	0.177429
rs2231252	162288	2795.95	0.099062	1648	0.82195	0.364611
rs6795977	162300	2795.95	0.108962	1646	0.99019	0.319697
rs11720263	162331	2795.95	0.14048	1647	1.94752	0.162854
rs9844890	162383	2795.99	0.018865	1644	0.02653	0.870604
rs10936224	162385	2796	0.09243	1642	1.02294	0.311823
rs12634256	162390	2796	0.170846	1645	1.64973	0.198996
rs6794601	162429	2796.13	0.05897	1644	0.41367	0.520112
rs9876553	162470	2796.13	0.01811	1649	0.02062	0.885813
rs9290075	162503	2796.14	0.191692	1648	1.70686	0.191393
rs1478565	162510	2796.14	0.062412	1645	0.46116	0.497081
rs10936227	162527	2796.17	0.045589	1648	0.22909	0.632201
rs6780536	162541	2796.17	0.087529	1645	0.78515	0.375572
rs10513564	162542	2796.17	0.087383	1648	0.78554	0.375453
rs336545	162543	2796.17	0.037762	1649	0.09092	0.763006
rs1376122	162571	2796.17	0.02028	1646	0.04458	0.832773
rs336550	162596	2796.29	0.112642	1640	0.67628	0.410872
rs1811483	162614	2796.29	0.095401	1633	0.97642	0.323085
rs7631479	162622	2796.29	0.177184	1649	3.68583	0.0548768
rs7618391	162631	2796.7	0.040555	1645	0.19586	0.658082
rs7625210	162643	2796.85	0.086059	1648	0.87311	0.350095
rs6441378	162678	2796.88	0.047156	1646	0.25868	0.61103
rs10513566	162699	2796.88	0.135936	1649	0.29169	0.589138
rs3921595	162704	2796.9	0.026482	1647	0.08218	0.774364
rs9809416	162707	2796.9	0.030033	1643	0.10629	0.744403
rs2221517	162743	2796.91	0.099354	1644	1.15738	0.28201
rs7621711	162750	2796.91	0.104842	1643	1.28526	0.256923
rs17421738	162759	2796.91	0.027823	1646	0.03349	0.854806
rs2674222	162811	2796.97	0.106665	1648	1.34931	0.245398
rs1515735	162811	2796.97	0.142134	1648	1.01698	0.313238
rs6441392	162822	2796.99	0.108928	1647	1.41046	0.234981
rs9861671	162863	2797.12	0.056327	1646	0.38146	0.536821
rs16833090	162864	2797.12	0.159537	1647	0.76991	0.380244
rs9845108	162888	2797.85	0	0	0	1
rs9848511	162901	2797.89	0.102265	1620	0.77553	0.378512
rs2063836	162907	2797.89	0.044933	1645	0.22388	0.636103
rs4856715	162918	2797.89	0.047805	1648	0.11535	0.734134
rs4856718	162928	2797.89	0.005907	1646	0.00412	0.948838
rs16833306	162942	2797.92	0.036707	1649	0.02474	0.87501
rs492272	162948	2797.92	0.031813	1644	0.12095	0.728002
rs9832859	162958	2797.92	0.062792	1646	0.46416	0.495686
rs1515730	162973	2798.46	0.073341	1648	0.25295	0.615005
rs11711567	162980	2799.07	0.159866	1649	2.98114	0.0842399
rs10936238	162982	2799.07	0.139077	1649	0.49006	0.483899
rs308688	162984	2799.07	0.146327	1648	2.29922	0.129439
rs10513572	162995	2799.1	0.198847	1637	4.7961	0.0285242
rs1370087	162998	2799.1	0.159406	1641	2.68592	0.101239
rs1436740	163005	2799.15	0.156838	1649	0.70233	0.402003
rs1017437	163012	2800.77	0.056674	1649	0.19816	0.65621
rs2033686	163018	2800.77	0.006401	1646	0.00382	0.950719
rs6779918	163023	2800.77	0.006592	1639	0.00508	0.943177
rs7620420	163025	2800.78	0.029924	1645	0.10826	0.742129
rs1565594	163030	2800.96	0.0456	1632	0.24186	0.622864
rs9834399	163036	2800.96	0.048873	1648	0.19988	0.654815
rs1115517	163047	2802.46	0.017344	1649	0.03484	0.85193
rs7433024	163052	2802.55	0.201341	1648	2.3059	0.128883
rs1972828	163053	2802.55	0.16657	1644	2.43155	0.118915
rs1388701	163063	2802.71	0.011642	1644	0.01529	0.90158
rs4856730	163065	2802.97	0.183241	1644	1.783	0.181781
rs9853204	163071	2803.08	0.001974	1647	0.00042	0.983658
rs6810192	163077	2803.08	0.093629	1637	0.98992	0.319763
rs1994744	163090	2803.08	0.124683	1647	1.33704	0.247556
rs722711	163103	2803.95	0.145627	1649	1.61551	0.20372
rs2405046	163108	2804.33	0.055487	1649	0.06818	0.794012
rs7626487	163116	2804.76	0.034055	1647	0.13331	0.715021
rs6441419	163135	2804.84	0.004485	1648	0.00234	0.961429
rs6788766	163136	2804.84	0.07731	1645	0.61387	0.433334
rs6778276	163140	2804.94	0.240863	1647	2.23135	0.135236
rs6778365	163140	2804.94	0.012195	1646	0.01177	0.913611
rs9818766	163151	2805.23	0.014545	1647	0.01401	0.90578
rs6441421	163153	2805.23	0.082033	1645	0.74928	0.386705
rs9867560	163153	2805.23	0.17406	1648	1.70635	0.191459
rs1352913	163161	2805.3	0.075911	1641	0.17104	0.679188
rs2131137	163161	2805.31	0.026905	1646	0.04825	0.826141
rs9865618	163165	2805.39	0.165614	1648	1.54245	0.214253
rs4575917	163178	2805.39	0.139148	1646	2.02653	0.154573
rs9290106	163183	2805.39	0.146783	1644	2.28322	0.13078
rs13099303	163189	2805.77	0.001602	1645	0.0002	0.988671
rs4425278	163193	2805.77	0.169467	1649	3.56998	0.0588329
rs4333098	163216	2805.94	0.194753	1642	3.85928	0.0494715
rs1983208	163237	2805.96	0.104291	1647	1.29847	0.254494
rs951475	163243	2805.96	0.095293	1649	1.02343	0.311708
rs7640608	163243	2805.96	0.437739	1646	4.95728	0.0259811
rs10513577	163244	2805.96	0.202929	1649	4.18493	0.0407849
rs9842314	163261	2805.96	0.102479	1645	1.25704	0.262212
rs1157715	163265	2805.96	0.030537	1646	0.06272	0.802241
rs6804961	163290	2806.46	0.112814	1647	1.26375	0.260943
rs4539953	163309	2806.51	0.183608	1649	3.03225	0.0816245
rs1397235	163310	2806.51	0.013045	1648	0.01873	0.891151
rs13080578	163311	2806.51	0.048529	1649	0.25223	0.615508
rs4856766	163315	2806.58	0.053709	1635	0.33328	0.563734
rs9829131	163329	2807.33	0.291673	1647	4.80283	0.0284131
rs1397216	163337	2807.33	0.278733	1648	6.38809	0.0114889
rs2089739	163361	2807.33	0.096947	1640	0.67188	0.412396
rs9867116	163366	2807.33	0.094915	1640	0.64855	0.42063
rs1112661	163373	2807.97	0.268134	1649	3.91319	0.0479085
rs6798308	163378	2808.14	0.021386	1647	0.05454	0.815346
rs7626382	163386	2808.28	0.077904	1647	0.45292	0.50095
rs4134190	163393	2808.28	0.072649	1645	0.56142	0.453689
rs11914348	163397	2808.37	0.122606	1649	1.64512	0.199625
rs9843284	163405	2808.55	0.061788	1642	0.43748	0.508339
rs1387012	163408	2808.74	0.277091	1648	4.50727	0.0337511
rs7340714	163415	2808.97	0.229424	1648	3.94525	0.047004
rs1387010	163421	2809.07	0.094392	1637	0.54671	0.459666
rs10513581	163422	2809.07	0.16095	1621	2.87752	0.0898243
rs9816527	163439	2809.74	0.167026	1649	2.15496	0.14211
rs11927519	163455	2809.77	0.242435	1643	6.64768	0.00992851
rs1542701	163459	2809.77	0.181516	1643	2.5798	0.108235
rs13072299	163477	2809.82	0.252775	1645	1.8541	0.173307
rs11720112	163479	2809.82	0.056101	1645	0.19647	0.657587
rs2405563	163486	2809.82	0.030092	1648	0.03239	0.857178
rs9883161	163487	2809.85	0.154652	1645	1.76578	0.183905
rs7651936	163506	2809.92	0.16783	1648	3.26651	0.0707078
rs7611892	163532	2810	0.063067	1635	0.43372	0.510169
rs2405499	163542	2810.03	0.132775	1514	1.13416	0.28689
rs7640912	163544	2810.03	0.095242	1646	0.58366	0.444879
rs4413326	163547	2810.09	0.447524	1647	2.97818	0.0843941
rs6441449	163557	2811.04	0.046769	1644	0.26667	0.605574
rs12633503	163565	2811.04	0.111611	1648	0.3035	0.581694
rs2405748	163565	2811.04	0.0364	1642	0.14376	0.704572
rs12636840	163566	2811.04	0.131386	1647	1.01234	0.314344
rs12488754	163569	2811.33	0.09829	1646	0.46142	0.496963
rs4856678	163575	2811.36	0.017473	1645	0.03579	0.849948
rs2897222	163577	2811.37	0.150649	1644	1.49148	0.221987
rs7609808	163579	2811.37	0.007257	1640	0.00399	0.949616
rs6808933	163588	2811.39	0.187837	1648	1.07979	0.298744
rs6800943	163595	2811.44	0.046404	1649	0.17389	0.676675
rs4393923	163596	2811.44	0.093833	1648	0.83696	0.360267
rs2405755	163600	2811.44	0.169906	1646	3.31577	0.068618
rs7611850	163603	2811.47	0.070279	1648	0.32487	0.568698
rs7649915	163618	2811.47	0.008421	1645	0.00411	0.948865
rs6803545	163625	2811.47	0.01739	1631	0.01732	0.895293
rs12488584	163642	2811.49	0.037396	1649	0.04793	0.826709
rs9823293	163671	2811.5	0.029927	1637	0.10147	0.750072
rs6441498	163686	2811.51	0.111857	1649	1.15063	0.283418
rs6791711	163691	2811.51	0.08993	1649	0.13379	0.714535
rs6441503	163701	2811.51	0.06107	1645	0.45659	0.499222
rs2061740	163720	2811.62	0.051247	1649	0.11033	0.739767
rs1478146	163726	2811.65	0.67396	1644	14.0625	0.00017683
rs10936294	163735	2811.65	0.118592	1644	1.53125	0.215926
rs1542531	163739	2811.65	0.124916	1647	1.70317	0.191874
rs6800542	163759	2812.03	0.125406	1646	1.57942	0.208845
rs6806429	163766	2812.32	0.036783	1646	0.09306	0.760322
rs6770712	163766	2812.32	0.035708	1647	0.14058	0.707702
rs7617688	163769	2812.32	0.081861	1647	0.78559	0.375437
rs16850831	163788	2812.38	0.093333	1644	0.49538	0.481537
rs9290128	163793	2812.42	0.036852	1647	0.12493	0.723745
rs6804879	163813	2812.58	0.048338	1647	0.27351	0.600986
rs961640	163829	2812.58	0.11501	1647	0.88609	0.346539
rs10513590	163853	2812.58	0.081199	1645	0.61968	0.431166
rs1012841	163864	2812.6	0.011408	1645	0.01418	0.905213
rs12491408	163872	2812.75	0.117677	1648	0.71436	0.397999
rs12489920	163875	2812.75	0.095925	1645	0.89186	0.344975
rs10513592	163880	2812.83	0.04739	1646	0.05214	0.819376
rs12491268	163881	2812.85	0.170006	1648	1.26228	0.26122
rs6798611	163920	2812.91	0.118398	1648	1.332	0.24845
rs9883543	163931	2813.19	0.103805	1646	1.11815	0.290316
rs12490517	163936	2813.25	0.185498	1608	3.97031	0.0463092
rs13092591	163938	2813.25	0.048711	1646	0.12095	0.728002
rs1353555	163941	2813.25	0.104498	1647	0.37975	0.537736
rs10936310	163965	2813.27	0.065934	1648	0.3943	0.530048
rs9290134	163967	2813.27	0.05851	1645	0.31182	0.576563
rs75239	163977	2813.27	0.172524	1648	3.45866	0.0629212
rs206280	163994	2813.48	0.171893	1643	2.30645	0.128838
rs206276	164109	2813.48	0.15099	1630	2.27933	0.131109
rs206265	164119	2813.65	0.02397	1649	0.06795	0.794341
rs11914874	164123	2813.65	0.076009	1644	0.6037	0.43717
rs9836765	164133	2813.77	0.060069	1645	0.4077	0.523138
rs1386866	164155	2813.77	0.075013	1648	0.58664	0.44372
rs10513595	164161	2813.77	0.035616	1646	0.00223	0.962346
rs2046696	164224	2813.83	0.025036	1648	0.05957	0.807172
rs6796209	164264	2813.83	0.072756	1648	0.25551	0.613221
rs13089621	164272	2813.83	0.048703	1649	0.22578	0.634671
rs7427962	164285	2813.87	0.079353	1648	0.71717	0.397073
rs6548383	164292	2813.87	0.027794	1649	0.04698	0.828401
rs9917841	164298	2813.93	0.086572	1644	0.84822	0.357057
rs12633897	164305	2813.93	0.021757	1645	0.02897	0.864838
rs7649197	164311	2813.93	0.023625	1645	0.03383	0.854061
rs9864056	164314	2813.93	0.162273	1647	2.31043	0.128509
rs7641999	164319	2813.93	0.106926	1646	0.25381	0.614405
rs7626167	164323	2813.93	0.027596	1648	0.04642	0.829419
rs6788517	164363	2814.02	0.027473	1648	0.03359	0.854592
rs6809992	164418	2814.06	0.013411	1647	0.01638	0.898154
rs843055	164458	2814.06	0.021609	1649	0.04898	0.82484
rs843057	164459	2814.06	0.034358	1648	0.03334	0.855125
rs1427106	164485	2814.07	0.112385	1646	1.33761	0.247457
rs1593645	164546	2814.08	0.107699	1647	1.22032	0.269299
rs1365702	164558	2814.1	0.032308	1648	0.03936	0.842735
rs7624882	164573	2814.1	0.090772	1646	0.80007	0.371073
rs6789515	164576	2814.1	0.087461	1645	0.17195	0.678382
rs6796340	164580	2814.1	0.070786	1640	0.56989	0.450304
rs12638872	164583	2814.1	0.020597	1641	0.02468	0.875175
rs1427114	164590	2814.1	0.084289	1644	0.6926	0.405282
rs1380781	164622	2814.11	0.079428	1647	0.61764	0.431927
rs1841355	164625	2814.11	0.128143	1643	1.46032	0.226878
rs2885932	164684	2814.11	0.092179	1640	0.83116	0.361937
rs9283631	164697	2814.11	0.000973	1646	2e-05	0.996725
rs1599271	164707	2814.19	0.112032	1325	1.17367	0.278648
rs6765213	164716	2814.19	0.00765	1638	0.00677	0.934426
rs6810129	164723	2814.3	0.119518	1644	1.63075	0.201599
rs2364416	164733	2815.03	0.013759	1648	0.0141	0.905483
rs1460434	164741	2816.54	0.03985	1624	0.17741	0.673612
rs9841414	164742	2816.54	0.030198	1648	0.1032	0.748018
rs10936353	164750	2816.54	0.052436	1641	0.3118	0.576581
rs9855119	164756	2816.54	0.093031	1628	0.79217	0.373443
rs12492596	164764	2816.54	0.19394	1646	1.3854	0.239183
rs1460421	164796	2816.54	0.139083	1645	1.81885	0.17745
rs4855274	164806	2816.54	0.095098	1642	0.47088	0.492581
rs1491291	164818	2816.66	0.120437	1640	1.70778	0.191274
rs7622802	164833	2816.78	0.035364	1646	0.1452	0.703163
rs10513600	164848	2816.8	0.095281	1645	0.32553	0.568303
rs9825896	164881	2816.89	0.288584	1634	3.78098	0.0518384
rs1532191	164889	2816.89	0.281308	1643	3.64823	0.0561289
rs978944	164891	2816.89	0.004952	1636	0.00269	0.958663
rs6774142	164917	2816.89	0.004452	1647	0.00219	0.962637
rs9826390	164969	2816.89	0.157832	1645	2.40479	0.120965
rs9883350	164978	2816.91	0.341334	1649	3.13843	0.0764674
rs10936362	164993	2816.91	0.140647	1641	1.91936	0.165927
rs1845117	164998	2816.91	0.274955	1646	3.46431	0.0627066
rs2178402	165010	2816.92	0.033592	1647	0.13159	0.716787
rs10936367	165023	2817.14	0.140361	1640	2.26006	0.132749
rs7618338	165027	2817.66	0.012446	1645	0.01138	0.915061
rs1492787	165040	2817.81	0.001247	1644	0.00018	0.989252
rs1492789	165054	2817.87	0.089752	1643	0.95362	0.328798
rs4519708	165061	2818.07	0.042941	1640	0.21953	0.639397
rs1389017	165069	2818.12	0.169219	1646	1.00138	0.316978
rs10513603	165079	2818.12	0.143259	1647	0.60231	0.4377
rs1389021	165082	2818.12	0.000296	1639	1e-05	0.997551
rs16847343	165090	2818.14	0.219166	1646	3.82331	0.0505444
rs7614006	165093	2818.14	0.010024	1644	0.01223	0.91193
rs2262960	165100	2818.14	0.017799	1648	0.02562	0.872831
rs7625153	165123	2818.76	0.061553	1649	0.45666	0.499191
rs9822851	165128	2818.8	0.138319	1646	0.36302	0.546836
rs6548309	165139	2818.84	0.083595	1643	0.54446	0.460589
rs16847384	165141	2818.84	0.197799	1629	2.98258	0.0841653
rs1176943	165141	2818.84	0.042556	1647	0.13149	0.716887
rs2720016	165145	2818.85	0.062981	1648	0.40993	0.522006
rs6796347	165178	2818.85	0.159956	1648	0.49544	0.48151
rs10936383	165187	2818.85	0.035985	1649	0.08918	0.765223
rs9828272	165194	2818.86	0.025137	1645	0.0456	0.830898
rs6791340	165196	2818.86	0.038085	1645	0.17292	0.677529
rs6772713	165213	2818.87	0.210699	1649	3.35365	0.0670562
rs9815702	165218	2818.89	0.074015	1646	0.55556	0.456056
rs1551225	165230	2819.52	0.055211	1647	0.36932	0.543377
rs6770461	165250	2819.52	0.119854	1647	0.99642	0.318179
rs9822069	165274	2819.52	0.009321	1649	0.00833	0.927301
rs12489384	165278	2819.52	0.109565	1646	1.22714	0.267963
rs10936401	165293	2819.72	0.044897	1647	0.17188	0.678448
rs10513604	165296	2819.72	0.017514	1645	0.02956	0.863504
rs12629383	165316	2819.72	0.050892	1649	0.22123	0.638105
rs4411886	165330	2819.72	0.003211	1645	0.00078	0.977691
rs2218935	165368	2819.77	0.0036	1649	0.00157	0.968427
rs559535	165421	2819.95	0.025417	1649	0.066	0.797252
rs483558	165424	2819.95	0.045321	1646	0.18284	0.66894
rs1667783	165435	2819.95	0.048846	1648	0.21214	0.645098
rs4557161	165441	2819.95	0.01572	1374	0.02202	0.882032
rs9818705	165444	2819.95	0.14484	1648	0.67289	0.412045
rs13096857	165445	2819.95	0.02317	1639	0.04599	0.830192
rs1575154	165464	2820.01	0.00649	1630	0.00367	0.951689
rs4536829	165468	2820.01	0.012196	1644	0.01436	0.904607
rs9863717	165472	2820.01	0.046164	1648	0.20763	0.648629
rs13098760	165484	2820.01	0.027932	1646	0.09313	0.760232
rs7616218	165487	2820.01	0.025564	1644	0.07767	0.780478
rs4855216	165488	2820.01	0.141041	1647	1.40053	0.236635
rs6548339	165509	2820.03	0.010729	1649	0.00999	0.920377
rs6548344	165559	2820.31	0.002072	1643	0.00047	0.98262
rs10513609	165576	2820.62	0.06086	1648	0.3012	0.583134
rs721976	165584	2820.67	0.00206	1644	0.0005	0.982166
rs1865481	165597	2820.69	0.048012	1648	0.26365	0.607624
rs1708479	165650	2820.7	0.101519	1645	1.25267	0.263043
rs298754	165684	2821.15	0.048255	1647	0.22387	0.63611
rs1382132	165685	2821.32	0.002644	1647	0.0008	0.977423
rs298750	165692	2821.32	0.017261	1646	0.02176	0.882732
rs1351067	165695	2821.57	0.015627	1648	0.0289	0.865013
rs13074881	165700	2821.57	0.11452	1649	1.39211	0.238049
rs9290235	165708	2821.57	0.023233	1649	0.06402	0.800258
rs892761	165722	2821.57	0.023393	1641	0.06434	0.799756
rs967422	165727	2821.57	0.219359	1647	2.25246	0.133402
rs9853726	165732	2821.58	0.038586	1649	0.09371	0.759508
rs1477993	165736	2821.58	0.0484	1614	0.12952	0.718927
rs9825063	165748	2821.62	0.002283	1646	0.00062	0.980203
rs1017788	165760	2822.02	0.107406	1648	1.43145	0.231529
rs2035199	165777	2822.13	0.125552	1649	1.97762	0.159641
rs9290240	165780	2822.13	0.002037	1644	0.00037	0.984605
rs9823452	165818	2822.15	0.015327	1645	0.00775	0.929848
rs960662	165840	2822.23	0.214444	1644	0.97781	0.32274
rs9863328	165844	2822.36	0.080392	1647	0.7948	0.372652
rs9878865	165846	2822.52	0.125972	1646	1.77223	0.183106
rs1390044	165852	2822.62	0.062773	1648	0.38749	0.533623
rs6774495	165854	2822.65	0.212473	1647	2.05014	0.152192
rs2722618	165861	2822.65	0.108715	1647	0.81939	0.365359
rs9856794	165863	2822.65	0.003049	1640	0.0009	0.976118
rs960001	165863	2822.65	0.039872	1624	0.18596	0.666298
rs955990	165868	2822.65	0.048378	1324	0.11615	0.733249
rs9881897	165882	2822.78	0.039063	1649	0.17024	0.679899
rs1353317	165918	2823.35	0.099457	1649	1.00503	0.316096
rs7636173	165939	2823.4	0.016839	1647	0.03508	0.851422
rs1390040	165952	2823.4	0.116236	1649	1.08737	0.297056
rs7629257	165959	2823.42	0.004547	1647	0.00257	0.959608
rs2132124	165964	2823.43	0.006393	1642	0.00504	0.943412
rs9853751	165968	2823.45	0.105586	1644	1.11587	0.290809
rs1495058	165970	2823.45	0.012455	1635	0.01923	0.889718
rs11715010	165991	2823.46	0.003476	1647	0.0015	0.96906
rs12637513	166008	2823.58	0.079996	1648	0.59238	0.441501
rs4422314	166031	2823.7	0.063785	1639	0.50035	0.479347
rs9831395	166036	2823.7	0.205568	1647	1.89886	0.168206
rs4855268	166063	2823.72	0.059219	1641	0.42936	0.512305
rs7619524	166063	2823.72	0.202718	1647	1.81141	0.178339
rs6791103	166068	2823.72	0.225815	1648	2.27359	0.131595
rs1993522	166083	2824.55	0.025762	1648	0.06933	0.792309
rs7649108	166136	2824.55	0.03481	1638	0.10612	0.744601
rs6548380	166141	2824.56	0.085981	1647	0.36907	0.54351
rs6788137	166189	2824.57	0.085546	1647	0.40565	0.524184
rs4855271	166197	2824.59	0.05518	1640	0.1126	0.737205
rs2290738	166216	2824.66	0.074095	1647	0.45289	0.500966
rs4557160	166231	2824.66	0.101978	1646	1.25912	0.261818
rs9866707	166233	2824.66	0.062493	1649	0.3235	0.569515
rs9883965	166254	2824.66	0.014965	1631	0.02613	0.871581
rs9283633	166266	2824.66	0.007959	1649	0.00744	0.931254
rs9290264	166276	2824.71	0.009675	1642	0.00985	0.920961
rs9825346	166290	2824.71	0.030367	1647	0.10166	0.749841
rs13062047	166307	2825.38	0.010785	1647	0.01162	0.914146
rs11916446	166319	2825.38	0.034646	1647	0.12545	0.723192
rs9867979	166346	2825.5	0.108916	1646	0.5084	0.475833
rs12696221	166354	2825.5	0.059189	1648	0.41645	0.518713
rs4858792	166359	2825.5	0.020116	1645	0.04028	0.840928
rs7428084	166362	2825.5	0.11265	1646	0.5421	0.461563
rs11928265	166394	2825.68	0.024523	1646	0.0337	0.854337
rs2033857	166424	2826.2	0.089312	1644	0.88454	0.34696
rs2218152	166438	2826.53	0.081189	1565	0.70082	0.402507
rs6771170	166467	2826.83	0.048482	1645	0.21557	0.642436
rs6801247	166471	2826.83	0.048327	1649	0.21369	0.643889
rs822711	166487	2826.83	0.001784	1647	0.00022	0.988122
rs1525383	166503	2827.04	0.007171	1644	0.00503	0.943461
rs9872521	166505	2827.1	0.014926	1645	0.02178	0.882674
rs822715	166539	2828.03	0.154968	1646	2.10437	0.146879
rs9817279	166574	2828.55	0.125657	1648	1.8655	0.171991
rs11705880	166613	2828.82	0.122937	1639	1.78703	0.181288
rs6444811	166618	2828.82	0.024506	1648	0.05026	0.822609
rs7629998	166622	2828.82	0.125408	1634	1.36546	0.242594
rs10513615	166643	2829.6	0.022571	1642	0.06294	0.801902
rs4593053	166665	2829.69	0.077511	1648	0.72143	0.395674
rs9812221	166710	2830.48	0.074688	1644	0.45837	0.498386
rs9830210	166710	2830.48	0.103506	1646	1.25238	0.263098
rs1464623	166729	2830.48	0.054435	1648	0.22725	0.633574
rs1403617	166738	2830.61	0.062373	1648	0.33663	0.561779
rs6794521	166750	2831.39	0.196166	1626	4.49108	0.0340722
rs4634149	166753	2831.44	0.238246	1647	5.97615	0.0145006
rs9832444	166758	2831.44	0.198368	1646	4.73634	0.0295319
rs17233136	166766	2831.44	0.095415	1631	0.75116	0.386108
rs2222464	166772	2831.44	0.165899	1647	2.54226	0.110836
rs7373873	166795	2831.44	0.136268	1241	1.26045	0.261566
rs7432504	166797	2831.44	0.083694	1649	0.67806	0.410256
rs2049311	166803	2831.44	0.068169	1643	0.30709	0.579473
rs524217	166820	2832.06	0.272279	1625	9.4857	0.0020708
rs553149	166834	2832.08	0.147795	1646	1.2334	0.266746
rs551276	166839	2832.09	0.15735	1647	1.38326	0.239546
rs10513618	166868	2832.09	0.077839	1649	0.49839	0.480211
rs3107699	166871	2832.1	0.176118	1647	3.46857	0.0625452
rs10513619	166898	2832.14	0.183372	1646	1.68847	0.193803
rs480688	166901	2832.14	0.331609	1649	4.69959	0.0301697
rs6771420	166919	2832.81	0.04964	1646	0.26078	0.609583
rs697357	166919	2832.82	0.074213	1647	0.64521	0.421829
rs1707709	166922	2833.1	0.004189	1647	0.00131	0.97115
rs1707714	166925	2833.1	0.045338	1638	0.22293	0.63682
rs1398616	166926	2833.1	0.013647	1648	0.01871	0.89121
rs1706430	166941	2833.17	0.215716	1643	0.69229	0.405387
rs3908218	166945	2833.17	0.084041	1640	0.68823	0.406765
rs1707691	166960	2833.29	0.010986	1647	0.01144	0.914834
rs1803274	166974	2833.35	0.054229	1639	0.22755	0.633345
rs2668207	166976	2833.38	0.040173	1648	0.17434	0.676282
rs1355538	166988	2833.38	0.084041	1632	0.83429	0.361034
rs6808121	167010	2833.4	0.033304	1644	0.09123	0.762618
rs1464026	167012	2833.4	0.027877	1646	0.01055	0.918199
rs4518174	167029	2833.48	0.164672	1647	0.959	0.327439
rs1511973	167041	2833.68	0.074378	1644	0.19575	0.658171
rs6773027	167051	2833.68	0.003694	1610	0.00126	0.971697
rs966224	167055	2833.73	0.097963	1647	0.52079	0.470503
rs2118657	167065	2833.75	0.018907	1647	0.03327	0.855274
rs9879188	167089	2833.97	0.00173	1642	0.00032	0.985657
rs1868530	167096	2834.01	0.06072	1649	0.16223	0.687116
rs1036585	167107	2834.06	0.304393	1648	2.39476	0.121742
rs282188	167110	2834.06	0.049637	1645	0.27502	0.599987
rs7615933	167113	2834.07	0.26689	1648	3.76838	0.0522302
rs1545163	167116	2834.22	0.241555	1649	2.95085	0.0858327
rs4365667	167120	2834.22	0.055935	1642	0.29188	0.58902
rs282196	167129	2834.22	0.006257	1647	0.00467	0.945501
rs282198	167131	2834.22	0.007461	1648	0.00664	0.93507
rs830202	167137	2834.22	0.059111	1648	0.07142	0.789282
rs7627395	167149	2834.26	0.03102	1643	0.0525	0.818775
rs9819444	167152	2834.26	0.062297	1647	0.20944	0.647207
rs282224	167154	2834.26	0.08266	1646	0.13197	0.716394
rs1096215	167172	2834.27	0.006421	1642	0.00493	0.944042
rs13083341	167184	2834.27	0.090734	1649	0.44292	0.505715
rs12491503	167190	2834.27	0.05775	1644	0.3542	0.551745
rs10460871	167194	2834.27	0.060667	1646	0.16068	0.688528
rs1900912	167195	2834.27	0.06067	1648	0.38869	0.532989
rs1349213	167204	2834.28	0.03701	1649	0.11935	0.729737
rs9854178	167234	2834.29	0.009049	1647	0.0095	0.922348
rs2872065	167239	2834.39	0.074552	1649	0.0868	0.768287
rs1868531	167245	2834.56	0.052774	1649	0.33111	0.565003
rs6777981	167249	2834.58	0.036649	1648	0.13717	0.711108
rs9834427	167255	2834.61	0.087448	1649	0.93214	0.334307
rs11928507	167256	2834.67	0.005212	1639	0.00285	0.957429
rs7632669	167261	2834.68	0.064308	1648	0.50845	0.475809
rs1551041	167269	2834.97	0.038308	1648	0.16527	0.684351
rs1900911	167274	2835.16	0.117369	1649	0.67636	0.410842
rs7429483	167277	2835.17	0.133731	1610	1.94513	0.163112
rs7431693	167283	2835.32	0.21698	1643	2.29746	0.129586
rs11922912	167307	2835.36	0.133242	1649	2.15451	0.142152
rs13091795	167326	2835.61	0.046899	1648	0.18979	0.663091
rs13061243	167342	2835.66	0.102206	1647	1.26377	0.260938
rs1440678	167350	2835.83	0.082785	1622	0.3681	0.54404
rs9862382	167366	2835.83	0.275635	1647	5.49021	0.0191233
rs7631782	167381	2835.89	0.378282	1648	6.17865	0.0129301
rs9851453	167405	2835.91	0.229992	1639	6.31239	0.0119897
rs10936474	167408	2835.91	0.230089	1646	5.57201	0.0182498
rs9857044	167419	2836.59	0.026847	1644	0.0521	0.819449
rs9877342	167423	2836.59	0.091035	1640	0.6022	0.437739
rs1440655	167424	2836.59	0.098079	1644	0.69893	0.403145
rs1371901	167444	2836.71	0.056106	1648	0.31873	0.572374
rs637999	167475	2836.96	0.02672	1646	0.07471	0.784594
rs6805120	167498	2837.14	0.02198	1634	0.04052	0.840459
rs649748	167505	2837.14	0.061723	1648	0.22961	0.631812
rs618983	167509	2837.14	0.109826	1645	1.30652	0.253025
rs10513628	167510	2837.14	0.000125	1646	0	0.999081
rs526992	167511	2837.14	0.262849	1649	3.39787	0.0652806
rs10936485	167547	2837.14	0.058216	1646	0.40245	0.525825
rs6768086	167557	2837.14	0.02452	1648	0.05135	0.82073
rs4566491	167562	2837.17	0.094846	1647	0.98563	0.320813
rs6801797	167586	2837.19	0.125248	1649	0.40411	0.524973
rs12493692	167599	2837.19	0.065392	1623	0.49966	0.47965
rs1996483	167608	2837.19	0.100863	1649	1.23696	0.266058
rs4396843	167653	2837.26	0.131408	1636	1.4675	0.225741
rs9844701	167667	2837.36	0.104899	1648	0.63547	0.425357
rs2863833	167727	2837.48	0.076723	1648	0.49026	0.483813
rs9836632	167750	2837.58	0.11713	1649	1.4322	0.231405
rs522409	167767	2837.58	0.194997	1645	1.58795	0.207619
rs10513630	167781	2837.58	0.35119	1648	4.01033	0.0452223
rs9836306	167806	2837.7	0.277156	1641	4.58129	0.0323228
rs11916399	167824	2837.84	0.355015	1649	6.34027	0.0118027
rs501217	167827	2837.84	0.035142	1559	0.08297	0.773312
rs2204261	167840	2838.06	0.1243	1645	1.11703	0.29056
rs9837086	167866	2838.12	0.147907	1647	2.5834	0.10799
rs7648668	167871	2838.12	0.168913	1642	3.41083	0.0647699
rs9820644	167872	2838.12	0.122266	1647	1.72284	0.189328
rs4680626	167883	2838.14	0.19449	1638	4.56545	0.032623
rs7640001	167893	2838.16	0.147252	1646	0.67114	0.412655
rs672418	167900	2838.16	0	0	0	1
rs9874501	167903	2838.16	0.04378	1648	0.20245	0.652751
rs12489747	167915	2838.28	0.164989	1638	0.39481	0.529783
rs1517057	167927	2838.36	0.103144	1646	1.22738	0.267918
rs2863836	167944	2839.28	0.161509	1647	1.56896	0.210359
rs17679734	167945	2839.41	0.268116	1644	3.48967	0.0617528
rs11720469	167964	2839.48	0.191236	1645	4.16609	0.041241
rs7428372	167967	2839.48	0.258951	1642	7.94434	0.0048238
rs11710684	167999	2839.48	0.189302	1644	3.72471	0.0536128
rs6767590	168000	2839.5	0.11051	1641	1.40411	0.236037
rs7615817	168011	2841.14	0.17583	1637	3.50229	0.0612841
rs9290297	168016	2841.84	0.07739	1637	0.68464	0.407994
rs13081915	168054	2842.48	0.042901	1648	0.20964	0.647053
rs1916286	168063	2842.57	0.0013	1647	0.00017	0.989518
rs9856738	168078	2842.74	0.156474	1649	1.94428	0.163205
rs7630566	168080	2842.74	0.16806	1646	3.82663	0.0504443
rs1523113	168111	2842.74	0.130024	1632	1.33199	0.248451
rs7613166	168160	2842.97	0.002176	1648	0.00036	0.984829
rs1589269	168164	2843	0.07419	1644	0.52058	0.470596
rs10936508	168167	2843	0.065395	1564	0.45632	0.499349
rs1608323	168178	2843	0.077061	1646	0.73605	0.390928
rs9822807	168214	2843.43	0.026684	1644	0.04737	0.827701
rs2203919	168222	2843.5	0.038694	1646	0.16746	0.682378
rs1356768	168229	2843.5	0.049451	1644	0.28749	0.591834
rs10460872	168232	2843.5	0.022742	1645	0.05772	0.81013
rs2030352	168266	2843.5	0.055156	1647	0.29231	0.588742
rs6773278	168271	2843.5	0.054141	1645	0.24204	0.622735
rs4549272	168352	2844.14	0.010066	1646	0.0102	0.919573
rs4680657	168377	2844.14	0.006567	1642	0.00515	0.942782
rs6776832	168424	2844.14	0.019618	1647	0.02711	0.869227
rs12486010	168425	2844.14	0.010417	1646	0.01284	0.909787
rs4955713	168439	2844.15	0.067474	1648	0.45987	0.497685
rs4267642	168444	2844.17	0.08626	1648	0.71995	0.396159
rs6762665	168447	2844.18	0.035737	1643	0.13354	0.714791
rs10936526	168470	2844.2	0.014357	1649	0.00886	0.925017
rs13068321	168496	2844.2	0.036394	1646	0.1378	0.710477
rs7643215	168506	2844.2	0.071236	1648	0.46323	0.496121
rs10451920	168521	2844.2	0.072802	1641	0.48485	0.486232
rs7616572	168529	2844.25	0.038764	1643	0.13536	0.712934
rs11923054	168534	2844.25	0.044351	1632	0.22776	0.633193
rs5011700	168554	2844.27	0.177353	1642	2.55475	0.109963
rs9878131	168566	2845.03	0.056553	1646	0.39068	0.531942
rs2900891	168571	2845.03	0.030029	1649	0.09184	0.761853
rs13073265	168580	2845.03	0.047231	1648	0.1065	0.744164
rs13060971	168588	2845.03	0.051172	1648	0.31466	0.574837
rs1464634	168596	2845.22	0.019588	1643	0.02652	0.870629
rs13079876	168600	2845.79	0.03657	1645	0.15845	0.690587
rs1403646	168604	2847.43	0.199804	1648	1.87045	0.171424
rs10936537	168615	2847.43	0.045859	1647	0.14049	0.707798
rs13078395	168621	2847.47	0.007415	1648	0.00303	0.956067
rs11918193	168639	2847.48	0.128889	1648	1.99406	0.157917
rs9811119	168643	2847.48	0.039657	1647	0.13519	0.713113
rs9863185	168651	2847.48	0.095011	1649	0.34687	0.555888
rs13074993	168663	2847.48	0.03815	1648	0.08107	0.775853
rs9841174	168668	2847.55	0.05534	1647	0.36105	0.547921
rs6444350	168673	2847.57	0.090409	1507	0.84572	0.357765
rs13060964	168701	2847.77	0.155458	1629	2.60289	0.106669
rs2140364	168701	2847.77	0.093889	1648	1.03824	0.308232
rs9880228	168707	2847.77	0.107918	1646	1.48094	0.223628
rs9855001	168727	2847.94	0.103153	1640	1.35271	0.244805
rs7650519	168752	2848.19	0.140004	1645	2.14857	0.142703
rs4552347	168770	2848.65	0.089012	1644	0.86166	0.353275
rs4568134	168774	2848.65	0.150991	1648	2.5542	0.110001
rs13318752	168784	2849.67	0.001208	1649	0.00014	0.990701
rs9877618	168784	2849.67	0.019683	1649	0.03445	0.852752
rs7614964	168819	2849.77	0.01851	1644	0.03149	0.859145
rs4131920	168823	2849.77	0.023894	1645	0.05249	0.81879
rs7627289	168832	2849.77	0.052357	1648	0.24956	0.617384
rs11921535	168943	2849.78	0.037078	1647	0.1682	0.681719
rs9883327	168961	2850.02	0.003679	1647	0.00133	0.970957
rs6783912	168963	2850.08	0.001313	1647	0.00017	0.989631
rs9856551	168963	2850.14	0.014563	1647	0.01728	0.895409
rs11927026	168971	2850.19	0.046486	1649	0.09616	0.756488
rs11924870	168977	2850.19	0.046056	1649	0.0932	0.760142
rs9815034	168980	2850.19	0.075229	1648	0.65533	0.418213
rs9653994	168996	2850.54	0.069879	1615	0.4961	0.481221
rs1553221	169008	2850.82	0.066122	1649	0.48901	0.484371
rs6783981	169011	2850.88	0.058809	1646	0.43783	0.508172
rs2055027	169013	2851.15	0.018608	1645	0.02514	0.874011
rs7651327	169018	2851.73	0.208729	1648	3.73654	0.0532347
rs3792298	169025	2851.73	0.113245	1642	1.10467	0.293244
rs7610532	169025	2851.73	0.192893	1649	1.40142	0.236485
rs6444654	169029	2851.73	0.310186	1503	7.20584	0.00726669
rs1492024	169041	2851.73	0.063568	1628	0.41563	0.519125
rs6809215	169046	2851.73	0.082747	1646	0.60306	0.437411
rs1392326	169051	2851.73	0.114438	1646	1.49867	0.220876
rs1039305	169060	2851.73	0.091174	1642	0.8083	0.368622
rs1027242	169061	2851.73	0.008824	1649	0.00961	0.921904
rs2131112	169073	2851.73	0.079665	1648	0.39011	0.532241
rs11928048	169078	2851.8	0.28238	1649	4.52267	0.0334486
rs6763376	169087	2851.8	0.026911	1646	0.08549	0.769992
rs4955779	169100	2852.11	0.11545	1643	1.57911	0.208889
rs1392321	169102	2852.11	0.086342	1643	0.92548	0.336041
rs17417881	169109	2852.11	0.046529	1649	0.13536	0.712937
rs6800444	169116	2852.84	0.120432	1644	1.51268	0.21873
rs4955597	169119	2852.84	0.022271	1640	0.0614	0.804294
rs7632605	169152	2853.29	0.099932	1646	1.06187	0.302789
rs7618004	169157	2853.33	0.082948	1645	0.74417	0.388328
rs4470571	169172	2853.34	0.095754	1643	1.01645	0.313362
rs12492208	169175	2853.84	0.090496	1649	0.9406	0.332124
rs4431164	169179	2853.92	0.255389	1649	3.29485	0.0694974
rs7631039	169182	2853.93	0.323218	1649	5.14832	0.0232688
rs10936548	169204	2854.13	0.273041	1648	3.45931	0.0628967
rs7632500	169208	2854.13	0.442693	1647	3.73008	0.0534408
rs9873288	169209	2854.13	0.017191	1644	0.03541	0.850735
rs12630778	169240	2854.16	0.161431	1648	2.61078	0.106139
rs6780224	169245	2854.16	0.063781	1535	0.35762	0.549831
rs7639014	169249	2854.16	0.116046	1642	1.60146	0.205696
rs1522379	169259	2854.23	0.162572	1644	2.62369	0.105279
rs1522380	169266	2854.23	0.03146	1645	0.07613	0.782609
rs13082047	169275	2854.23	0.093675	1647	1.0247	0.311406
rs4955785	169279	2854.23	0.126504	1642	1.90803	0.167182
rs7647200	169279	2854.23	0.117722	1642	1.6463	0.199464
rs7650779	169312	2855.16	0.00551	1649	0.00132	0.971051
rs4345115	169320	2855.19	0.183841	1648	3.92315	0.0476255
rs11927523	169343	2855.19	0.010612	1647	0.00541	0.94138
rs11916217	169343	2855.19	0.03268	1644	0.04824	0.826152
rs2253178	169373	2855.2	0.148029	1647	2.67453	0.101965
rs2593420	169380	2855.32	0.204199	1647	4.03259	0.0446293
rs2249391	169381	2855.34	0.15057	1645	2.52437	0.1121
rs7610695	169388	2855.94	0.044083	1648	0.22797	0.633036
rs3906022	169394	2858.14	0.114614	1629	0.88532	0.346749
rs13100658	169408	2859.94	0.021202	1646	0.04582	0.830499
rs9877183	169414	2860.02	0.010898	1624	0.01272	0.910207
rs9882054	169415	2860.02	0.031427	1649	0.10137	0.750197
rs7624807	169421	2860.04	0.005543	1643	0.00226	0.962059
rs2067678	169423	2860.04	0.001372	1649	0.00014	0.990589
rs9874286	169426	2860.04	0.000224	1648	0	0.998461
rs1605389	169457	2860.1	0.090081	1648	0.91429	0.338978
rs7639810	169526	2860.14	0.087007	1647	0.79511	0.37256
rs9879751	169615	2860.48	0.111518	1649	0.79515	0.372547
rs7614661	169619	2860.49	0.081739	1644	0.61337	0.433521
rs6798963	169644	2860.49	0.106526	1641	0.67699	0.410626
rs6777018	169649	2860.49	0.047287	1647	0.11016	0.739962
rs1365540	169665	2860.75	0.139038	1648	0.64374	0.42236
rs329076	169673	2860.78	0.000628	1647	3e-05	0.995862
rs184502	169679	2860.91	0.006246	1644	0.00402	0.94946
rs329080	169698	2861.05	0.049212	1643	0.29108	0.589531
rs329083	169706	2861.14	0.091047	1638	0.27864	0.597591
rs9840567	169708	2861.14	0.08945	1645	0.48194	0.487545
rs11718699	169714	2861.28	0.124446	1601	1.47695	0.224252
rs884828	169717	2861.43	0.074216	1646	0.56769	0.451179
rs10513646	169722	2861.43	0.137864	1647	1.2631	0.261065
rs7645060	169736	2861.94	0.046108	1647	0.23811	0.625577
rs9876559	169745	2861.94	0.096765	1639	1.12402	0.289056
rs13091735	169750	2861.95	0.111133	1647	0.90382	0.341761
rs6771018	169752	2861.95	0.013585	1645	0.01737	0.895161
rs10936559	169782	2863.46	0.123465	1644	1.6457	0.199546
rs7647208	169792	2863.46	0.109439	1646	1.30861	0.252646
rs3851406	169808	2863.86	0.039004	1648	0.06813	0.794076
rs17736491	169817	2865.14	0.486606	1649	5.32979	0.0209639
rs9290340	169818	2865.14	0.005328	1648	0.00264	0.959019
rs6766202	169821	2865.14	0.099718	1648	0.70011	0.402747
rs11921749	169825	2865.42	0.21769	1648	5.16349	0.0230665
rs12629405	169835	2867.43	0.077924	1634	0.73416	0.391538
rs9822406	169837	2867.44	0.071153	1648	0.544	0.460782
rs16852525	169846	2867.44	0.006759	1647	0.00344	0.953247
rs6444818	169863	2867.44	0.074393	1644	0.59524	0.440398
rs16852539	169864	2867.44	0.084477	1648	0.22931	0.632039
rs6444819	169872	2867.45	0.101081	1645	1.13611	0.286475
rs4955564	169891	2867.62	0.046814	1647	0.24697	0.619216
rs6444821	169896	2867.64	0.038013	1647	0.15148	0.697122
rs10049401	169897	2867.64	0.009748	1648	0.00902	0.924319
rs9682469	169897	2867.64	0.053262	1648	0.31872	0.572381
rs9862098	169918	2867.64	0.045217	1646	0.21141	0.645662
rs12632728	169929	2867.64	0	0	0	1
rs479461	169940	2867.64	0.0378	1644	0.14653	0.701878
rs6763367	169946	2867.65	0.065882	1648	0.39973	0.527227
rs524194	170025	2867.66	0.051569	1649	0.30607	0.580104
rs678690	170030	2867.66	0.04947	1648	0.2811	0.595981
rs555998	170033	2867.66	0.03954	1643	0.18015	0.671246
rs7633280	170064	2870.66	0.034186	1649	0.12969	0.71875
rs9851042	170066	2873.66	0.016482	1644	0.02242	0.880979
rs9825517	170070	2873.66	0.019595	1648	0.04368	0.834458
rs6444826	170072	2873.67	0.008109	1638	0.00533	0.941781
rs1511592	170077	2873.67	0.049469	1644	0.14027	0.708014
rs986738	170078	2873.73	0.15802	1642	2.55781	0.109751
rs6791044	170084	2874.18	0.019585	1647	0.03441	0.852831
rs1877267	170104	2874.81	0.029087	1648	0.10203	0.749411
rs6803861	170111	2874.81	0.003517	1648	0.00128	0.971463
rs1511599	170124	2874.82	0.054495	1637	0.305	0.580763
rs1498444	170128	2874.94	0.022025	1644	0.05569	0.81344
rs1511603	170129	2874.94	0.016448	1646	0.02384	0.877284
rs10513652	170140	2875.15	0.031534	1476	0.04555	0.830988
rs13066712	170142	2875.15	0.042283	1628	0.04573	0.830672
rs9831461	170145	2875.15	0.014536	1645	0.00718	0.932459
rs9290348	170153	2875.15	0.051605	1645	0.13273	0.715621
rs11918821	170168	2875.31	0.00595	1648	0.00394	0.949934
rs9290352	170175	2875.31	0.051035	1599	0.12932	0.719141
rs9835962	170176	2875.46	0.214214	1649	1.49327	0.221709
rs3851374	170184	2875.7	0.035958	1647	0.09139	0.762423
rs2063483	170187	2875.7	0.037377	1649	0.09894	0.753102
rs4955628	170197	2875.87	0.203295	1639	1.47308	0.22486
rs1420466	170201	2876.11	0.078334	1647	0.63603	0.42515
rs13089423	170209	2876.11	0.00682	1648	0.00393	0.950033
rs12631251	170214	2876.11	0.186259	1648	1.14588	0.284414
rs1397899	170224	2876.17	0.074684	1647	0.5642	0.452572
rs9809610	170227	2876.17	0.051093	1646	0.29224	0.588789
rs10513653	170229	2876.17	0.093127	1648	0.78264	0.376336
rs10513656	170235	2876.23	0.037238	1646	0.11126	0.73872
rs7647582	170236	2876.23	0.136863	1648	1.26418	0.260861
rs2840001	170237	2876.23	0.08106	1642	0.64708	0.42116
rs7637164	170244	2876.24	0.148352	1623	1.46002	0.226927
rs4955630	170247	2876.24	0.047778	1648	0.26187	0.608836
rs721128	170267	2876.45	0.078988	1646	0.70649	0.400611
rs10513658	170273	2876.48	0.050143	1647	0.11699	0.732325
rs3851377	170320	2876.55	0.097517	1641	1.07919	0.298879
rs3851378	170321	2876.55	0.056608	1648	0.16597	0.683723
rs6779739	170324	2876.56	0.119572	1648	0.50449	0.477535
rs1488106	170342	2876.66	0.063967	1638	0.4622	0.496599
rs10936575	170348	2876.92	0.14044	1646	2.20649	0.137431
rs9809990	170354	2876.92	0.049624	1644	0.29074	0.589749
rs10513660	170364	2876.96	0.084171	1649	0.2839	0.594156
rs9809961	170368	2877.03	0.088761	1645	0.49384	0.48222
rs12629466	170372	2877.13	0.137543	1647	1.1218	0.28953
rs7632657	170387	2877.13	0.00529	1648	0.00262	0.959139
rs1805249	170392	2877.13	0.001993	1643	0.00036	0.984778
rs1825887	170402	2877.41	0.034083	1642	0.08264	0.773753
rs1488109	170406	2877.47	0.014679	1646	0.0252	0.873867
rs3863100	170407	2877.47	0.168813	1649	1.25218	0.263137
rs4441704	170407	2877.47	0.042744	1649	0.18143	0.670147
rs784289	170417	2877.47	0.042998	1609	0.07039	0.790767
rs1568098	170426	2877.55	0.06899	1649	0.2315	0.630411
rs784280	170434	2877.72	0.204893	1646	1.65588	0.19816
rs1463656	170442	2877.8	0.091041	1648	0.27698	0.598687
rs784285	170450	2877.8	0.043458	1647	0.22282	0.636901
rs998749	170456	2877.8	0.022035	1646	0.05861	0.808702
rs12633242	170458	2877.8	0.107831	1648	0.71504	0.397776
rs3106818	170458	2877.8	0.010647	1640	0.00417	0.948489
rs10513664	170460	2878.3	0.452651	1646	8.4185	0.00371421
rs6444848	170465	2878.84	0.205776	1645	4.3371	0.0372904
rs4955642	170466	2880.72	0.191385	1646	1.6932	0.193179
rs9290362	170477	2881.18	0.012026	1647	0.00763	0.930386
rs3851384	170485	2881.18	0.497898	1642	6.77823	0.00922763
rs1430442	170502	2881.73	0.013504	1641	0.02098	0.884821
rs11927731	170511	2881.82	0.017618	1649	0.01198	0.912828
rs10936578	170514	2881.82	0.062269	1644	0.13466	0.713644
rs6780761	170516	2881.82	0.05723	1648	0.33886	0.560489
rs10490783	170523	2882.53	0.112832	1649	0.29995	0.583916
rs9849779	170525	2882.61	0.072608	1644	0.36165	0.547589
rs10490782	170530	2882.61	0.1214	1649	0.52085	0.47048
rs1430438	170550	2882.61	0.158459	1649	2.35559	0.124835
rs1430435	170562	2882.61	0.002585	1646	0.00078	0.977687
rs6774494	170565	2882.61	0.044967	1648	0.21063	0.646276
rs756644	170568	2882.61	0.054115	1646	0.34239	0.558454
rs1273886	170574	2883.21	0.059733	1646	0.41702	0.518425
rs7622799	170582	2883.21	0.105302	1645	0.58315	0.445079
rs16853620	170583	2883.21	0.043478	1644	0.1888	0.66392
rs9859831	170587	2883.21	0.011442	1624	0.01123	0.915594
rs6779380	170595	2883.26	0.053042	1640	0.33292	0.563947
rs1918966	170611	2883.26	0.054485	1646	0.35359	0.552087
rs6766070	170621	2883.26	0.124838	1649	0.87699	0.349028
rs10513667	170625	2883.26	0.013434	1644	0.00529	0.942022
rs9637451	170631	2883.34	0.053033	1643	0.25496	0.613601
rs17558488	170631	2883.34	0.143472	1646	0.53337	0.465194
rs3817581	170664	2883.6	0.020509	1640	0.04971	0.823565
rs17559919	170666	2883.6	0	0	0	1
rs3851386	170671	2883.6	0.096117	1646	0.31473	0.574793
rs7613341	170674	2883.62	0.030024	1646	0.1056	0.745207
rs2178175	170678	2886.62	0.001168	1648	5e-05	0.99439
rs7652987	170681	2887.38	0.015542	1647	0.02973	0.863105
rs6783972	170693	2887.44	0.003868	1643	0.00091	0.975901
rs7638569	170695	2887.83	0.063509	1648	0.13034	0.718076
rs6797464	170696	2887.83	0.173284	1647	0.663	0.415503
rs1881305	170704	2887.83	0.039956	1646	0.10203	0.749406
rs12630817	170715	2888.1	0.162113	1649	2.77765	0.0955884
rs7616087	170717	2888.1	0.158144	1647	3.12922	0.0769007
rs7636253	170719	2888.1	0.154218	1649	2.97413	0.0846056
rs6767836	170737	2888.34	0.188315	1649	4.00645	0.0453264
rs1362772	170740	2888.43	0.071537	1646	0.43295	0.510547
rs11707159	170744	2888.43	0.112415	1568	0.8154	0.366529
rs7642776	170754	2888.44	0.063596	1642	0.36593	0.545234
rs3863105	170766	2888.44	0.181985	1648	3.41215	0.0647181
rs4955663	170774	2888.46	0.176198	1645	3.48672	0.061863
rs10513677	170791	2888.61	0.064919	1648	0.17827	0.672866
rs7635759	170792	2888.61	0.019607	1649	0.01268	0.910328
rs9647377	170795	2888.61	0.034047	1649	0.06407	0.800173
rs6803541	170799	2888.61	0.092306	1645	0.8927	0.344746
rs6763377	170806	2888.61	0.125578	1642	1.79259	0.180611
rs1421002	170812	2888.7	0.141956	1647	2.44113	0.118191
rs7619166	170814	2888.7	0.22437	1642	4.75597	0.0291968
rs6804374	170826	2888.71	0.095821	1646	1.08382	0.297845
rs933605	170827	2888.74	0.163704	1649	2.80329	0.0940712
rs10513679	170836	2888.9	0.095095	1642	0.94956	0.329833
rs1362770	170837	2889.59	0.046234	1628	0.20598	0.64994
rs11720467	170842	2890.53	0.073755	1648	0.61393	0.433313
rs2421748	170849	2890.53	0.083874	1646	0.83657	0.360381
rs7644900	170855	2890.53	0.500865	1649	7.21212	0.0072413
rs9874200	170862	2890.53	0.406213	1623	6.94412	0.00840952
rs4955669	170879	2890.68	0.060397	1649	0.43853	0.507832
rs1421018	170894	2890.75	0.084568	1642	0.84485	0.358013
rs1997397	170903	2890.9	0.025962	1644	0.07561	0.783341
rs10936592	170908	2890.94	0.026429	1649	0.07846	0.779393
rs11718668	170941	2891.26	0.049535	1648	0.25227	0.615482
rs1881984	170947	2891.36	0.039708	1640	0.17449	0.676148
rs10936599	170975	2891.63	0.051754	1643	0.23727	0.626186
rs1997392	170992	2891.63	0.074078	1648	0.52182	0.470064
rs6793295	171001	2891.63	0.063812	1647	0.3896	0.532508
rs9878797	171013	2891.74	0.002899	1642	0.00102	0.974551
rs10936603	171028	2891.74	0.089335	1598	0.70998	0.399449
rs16854445	171041	2891.75	0.399458	1647	4.57751	0.0323942
rs1920116	171063	2891.95	0.119884	1645	1.41905	0.23356
rs7647589	171065	2891.95	0.036818	1645	0.17175	0.678558
rs7650849	171080	2892.32	0.118826	1649	1.6614	0.197415
rs4955684	171095	2893.97	0.005261	1649	0.00175	0.966643
rs6796010	171096	2893.97	0.02724	1648	0.04628	0.829668
rs16854522	171100	2893.97	0.042609	1648	0.21761	0.640865
rs9876612	171116	2893.97	0.126446	1646	1.67534	0.195545
rs6790443	171135	2893.97	0.015862	1646	0.00645	0.935993
rs9851636	171139	2894.07	0.109273	1645	0.8794	0.348365
rs960353	171142	2894.07	0.098471	1646	0.79234	0.373393
rs12107902	171159	2894.17	0.120182	1646	1.23801	0.265855
rs6795822	171163	2894.17	0.115292	1639	1.16705	0.280009
rs3755608	171165	2894.17	0.173182	1648	0.57262	0.449218
rs6808317	171166	2894.17	0.161811	1647	1.69173	0.193373
rs2901585	171207	2894.32	0.161938	1643	2.79715	0.0944321
rs12636720	171214	2894.84	0.077302	1647	0.64651	0.421364
rs16854744	171218	2894.84	0.04587	1648	0.19473	0.659011
rs9868633	171224	2894.98	0.144516	1647	2.23301	0.135091
rs2287483	171240	2895.25	0.086274	1648	0.36322	0.546721
rs7621777	171261	2895.28	0.172258	1647	2.90062	0.0885454
rs2241295	171281	2895.37	0.126852	1646	1.61006	0.204483
rs10936611	171291	2895.39	0.19177	1647	3.87091	0.0491299
rs879161	171295	2895.39	0.126988	1642	0.79606	0.372274
rs1352204	171299	2895.39	0.180844	1646	3.75508	0.0526472
rs7638400	171320	2895.39	0.161198	1641	1.26914	0.259928
rs10804838	171340	2895.39	0.117781	1649	0.52645	0.468105
rs6775783	171344	2895.39	0.135779	1643	2.03411	0.153804
rs1625949	171401	2895.45	0.099146	1649	0.98736	0.32039
rs1684883	171404	2895.46	0.141913	1643	2.32034	0.127692
rs1684885	171441	2895.63	0.058511	1647	0.25797	0.611517
rs3849448	171463	2895.84	0.099273	1613	0.26781	0.604808
rs2140825	171473	2895.84	3.6e-05	1642	0	0.999688
rs4955720	171511	2895.84	0.113495	1640	1.36442	0.242772
rs1997061	171515	2895.86	0.041059	1649	0.19949	0.655137
rs6797896	171522	2895.86	0.071216	1647	0.35353	0.552122
rs1880589	171526	2896.05	0.030175	1636	0.10734	0.743197
rs9875109	171547	2896.1	0.009556	1647	0.00632	0.936644
rs7643085	171553	2896.71	0.055519	1631	0.19919	0.655378
rs4955588	171556	2896.77	0.022329	1643	0.03134	0.859475
rs11917147	171571	2896.86	0.054942	1647	0.21591	0.642178
rs9682041	171575	2896.86	0.035478	1643	0.07511	0.784038
rs10936625	171578	2896.86	0.049222	1649	0.1841	0.667874
rs1477211	171623	2896.9	0.059828	1644	0.24086	0.623585
rs7643214	171627	2896.9	0.048333	1648	0.15632	0.692571
rs1035298	171643	2896.9	0.04004	1648	0.17068	0.679505
rs6789670	171649	2898.06	0.065484	1649	0.30921	0.578168
rs7647823	171655	2900.1	0.012283	1645	0.01758	0.894527
rs6414539	171659	2900.6	0.06877	1648	0.44232	0.506007
rs13077794	171663	2900.71	0.092934	1648	0.92019	0.337424
rs16855088	171664	2900.71	0.085232	1647	0.47974	0.488542
rs13059525	171669	2900.8	0.007599	1649	0.00697	0.933453
rs759712	171677	2901.38	0.083459	1647	0.4692	0.493356
rs6789637	171684	2901.38	0.071637	1649	0.59102	0.442026
rs3732448	171687	2901.48	0.194958	1648	4.66133	0.0308493
rs10490803	171692	2901.65	0.054007	1649	0.17912	0.672128
rs11915263	171701	2901.65	0.027801	1647	0.07721	0.781115
rs9816125	171705	2901.73	0.001585	1649	0.00028	0.986586
rs12490693	171708	2901.8	0.04934	1648	0.2058	0.650082
rs6799974	171718	2901.82	0.01628	1649	0.02636	0.871034
rs11924505	171729	2901.82	0.02935	1644	0.02439	0.8759
rs9826862	171730	2901.97	0.174523	1639	2.68834	0.101085
rs10513683	171734	2901.98	0.068367	1648	0.42704	0.513444
rs1023599	171738	2901.98	0.05307	1647	0.29617	0.586291
rs2052398	171776	2902.36	0.028395	1648	0.0906	0.763417
rs12152317	171789	2902.36	0.041147	1642	0.10312	0.748119
rs4955737	171799	2902.68	0.053782	1644	0.31917	0.572105
rs874590	171806	2902.68	0.015347	1649	0.02041	0.886407
rs4955591	171812	2902.68	0.051314	1646	0.2289	0.632344
rs6787400	171840	2902.68	0.216018	1487	2.29225	0.130021
rs6790139	171840	2902.68	0.121606	1646	0.9062	0.341126
rs1011295	171845	2902.97	0.058442	1648	0.17981	0.67154
rs6444940	171872	2904.96	0.207773	1649	2.37672	0.123156
rs499061	171891	2905.26	0.245809	1643	2.72868	0.0985605
rs558514	171893	2905.28	0.018549	1648	0.03089	0.860496
rs531404	171902	2905.28	0.057803	1642	0.07441	0.785016
rs486006	171920	2905.28	0.179552	1646	2.21679	0.136517
rs479645	171923	2905.35	0.017646	1647	0.03001	0.862471
rs17289605	171931	2905.57	0.0032	1648	0.00041	0.983929
rs575242	171935	2905.57	0.103832	1649	0.84324	0.358471
rs564598	171940	2905.58	0.119212	1646	1.10829	0.292454
rs474588	171945	2905.59	0.111435	1645	0.97257	0.32404
rs517315	171948	2905.61	0.095789	1645	0.71944	0.396326
rs9836242	171975	2905.7	0.250987	1649	2.0651	0.150705
rs4955755	171977	2905.7	0.120365	1649	1.38656	0.238987
rs10222358	171983	2905.7	0.150781	1642	1.52442	0.216952
rs6772591	171997	2905.71	0.180016	1614	2.14108	0.143401
rs12485248	172005	2905.79	0.119638	1645	1.72142	0.18951
rs9845497	172010	2905.79	0.285521	1648	3.27459	0.0703605
rs6779973	172013	2906.1	0.111992	1645	0.85689	0.354612
rs13073591	172025	2906.65	0.006777	1644	0.00467	0.945544
rs7616004	172030	2906.65	0.195144	1648	1.50163	0.220421
rs7644523	172034	2906.66	0.12568	1646	1.94359	0.163279
rs6784501	172039	2906.71	0.137236	1635	2.32149	0.127598
rs6776165	172042	2906.76	0.126335	1646	1.97281	0.16015
rs4955756	172045	2906.76	0.07622	1640	0.70166	0.402227
rs10936656	172051	2906.83	0.135186	1648	1.60413	0.205319
rs10936660	172052	2906.83	0.131592	1644	2.14332	0.143192
rs12488260	172056	2907.06	0.100652	1646	1.13418	0.286886
rs11919048	172057	2907.06	0.267325	1646	4.44222	0.0350606
rs12486780	172072	2907.06	0.072612	1649	0.45959	0.497814
rs6792607	172093	2907.06	0.013217	1642	0.01954	0.888827
rs6444952	172111	2907.06	0.095132	1648	0.87535	0.349479
rs9874863	172116	2907.06	0.251589	1648	2.25327	0.133333
rs10936665	172142	2907.3	0.147526	1649	1.06011	0.303191
rs13059911	172154	2907.3	0.204113	1644	2.52838	0.111815
rs9875793	172169	2907.3	0.198198	1646	2.38987	0.122124
rs5398	172199	2907.3	0.083175	1647	0.67342	0.411861
rs10513684	172207	2907.3	0.229898	1649	1.19619	0.274084
rs1499821	172207	2907.3	0.240898	1647	3.58774	0.0582073
rs5400	172215	2907.3	0.108573	1647	0.67527	0.41122
rs11924032	172218	2907.4	0.090741	1648	0.72697	0.393868
rs6785233	172240	2907.41	0.043629	1646	0.06488	0.798936
rs950644	172243	2907.49	0.118332	1642	0.93475	0.333632
rs2101248	172246	2907.49	0.030798	1643	0.10488	0.746055
rs4133045	172252	2907.49	0.02927	1646	0.07212	0.788272
rs16855718	172260	2909.5	0.046927	1649	0.09676	0.755748
rs12486818	172278	2909.55	0.155476	1649	1.16052	0.281357
rs12497854	172283	2909.55	0.130252	1649	0.74255	0.388845
rs9789980	172307	2909.55	0.043296	1647	0.226	0.634505
rs7611574	172322	2910.45	0.053736	1646	0.35568	0.550917
rs6791187	172344	2910.74	0.036283	1644	0.14999	0.698543
rs9810566	172354	2910.74	0.04186	1646	0.19623	0.657778
rs6444967	172357	2910.85	0.010428	1648	0.00916	0.923757
rs6785269	172359	2911.09	0.096409	1645	0.91357	0.339168
rs2292005	172368	2911.09	0.089467	1648	0.94576	0.3308
rs12637875	172376	2911.18	0.089324	1647	0.92463	0.336263
rs12495729	172391	2911.18	0.003966	1646	0.00164	0.967722
rs1124184	172419	2911.66	0.096219	1646	1.10402	0.293385
rs1501607	172425	2911.66	0.174497	1645	2.79777	0.0943954
rs905128	172426	2911.7	0.035428	1645	0.07853	0.779298
rs7375039	172430	2911.79	0.060045	1648	0.19849	0.655946
rs1875446	172434	2911.79	0.172616	1644	2.87319	0.0900662
rs6789594	172435	2911.79	0.007711	1649	0.00219	0.96266
rs13086608	172446	2911.97	0.136209	1649	0.64206	0.422967
rs9819421	172449	2912.49	0.070417	1647	0.37964	0.537799
rs13075838	172453	2913.49	0.125828	1647	1.09796	0.294714
rs2088885	172454	2913.49	0.070784	1646	0.5988	0.439038
rs7627954	172463	2913.49	0.076948	1646	0.71189	0.398819
rs4894643	172464	2913.49	0.182487	1645	3.10886	0.0778672
rs4894672	172468	2913.63	0.221807	1644	4.64234	0.0311924
rs7646338	172481	2913.66	0.033652	1648	0.0558	0.813266
rs7615681	172494	2913.85	0.078418	1648	0.74164	0.389137
rs4455343	172507	2913.96	0.076733	1647	0.69929	0.403022
rs9829436	172521	2913.97	0.017909	1644	0.02957	0.863459
rs10513695	172524	2914.8	0.053778	1648	0.27119	0.602535
rs6444980	172531	2915.12	0.043369	1645	0.20048	0.654334
rs9846083	172538	2915.4	0.024169	1648	0.06889	0.79296
rs9824791	172545	2915.51	0.036876	1637	0.17262	0.677797
rs6763184	172547	2915.51	0.041385	1637	0.16191	0.687406
rs6768644	172554	2915.73	0.033231	1648	0.11702	0.732287
rs931497	172556	2915.73	0.002705	1645	0.00084	0.976941
rs10513696	172560	2915.73	0.262306	1649	2.1689	0.140826
rs9290409	172566	2915.73	0.194031	1647	1.72348	0.189246
rs902952	172571	2915.82	0.115429	1649	0.44772	0.503421
rs4894425	172574	2916.42	0.017696	1637	0.03838	0.844676
rs9811628	172581	2917.22	0.017593	1644	0.01843	0.892004
rs902954	172581	2917.22	0.026429	1649	0.06744	0.795105
rs2901705	172582	2917.44	0.018467	1648	0.03879	0.843864
rs9883206	172584	2918.92	0.093342	1642	0.74962	0.386595
rs902956	172587	2919.42	0.047554	1649	0.26794	0.604715
rs6801198	172594	2919.43	0.153896	1645	2.84251	0.0918007
rs9862688	172606	2919.59	0.068718	1647	0.42691	0.513511
rs7633882	172609	2919.6	0.113091	1649	0.83807	0.359949
rs10936684	172613	2919.6	0.103879	1648	1.21134	0.271067
rs10936685	172619	2920.71	0.039806	1644	0.15964	0.689488
rs7650598	172622	2920.71	0.126546	1636	1.49906	0.220816
rs9875030	172628	2920.71	0.044562	1643	0.22263	0.637044
rs721912	172643	2926.71	0.212442	1644	3.3267	0.0681636
rs13314339	172648	2926.71	0.066166	1646	0.1775	0.673533
rs6768649	172649	2926.71	0.062527	1648	0.15909	0.69
rs10936688	172656	2926.71	0.053237	1647	0.31808	0.572766
rs12634193	172663	2927.96	0.044536	1621	0.18446	0.667566
rs9844740	172672	2928.14	0.112484	1649	0.9079	0.340672
rs10936689	172675	2928.14	0.072477	1631	0.6133	0.433547
rs6788610	172680	2928.23	0.000198	1648	0	0.998693
rs1108615	172691	2928.28	0.03094	1647	0.08915	0.765267
rs918310	172695	2928.28	0.025921	1646	0.05863	0.808674
rs7651813	172709	2928.37	0.120445	1647	1.28933	0.256171
rs2075360	172710	2928.5	0.050565	1609	0.24416	0.621219
rs6804896	172721	2928.52	0.05881	1646	0.40937	0.522291
rs6445008	172724	2928.52	0.109473	1648	0.43931	0.507457
rs400721	172724	2928.52	0.066649	1646	0.45847	0.498339
rs7641259	172739	2928.52	0.327276	1648	2.5383	0.111114
rs360464	172747	2928.52	0.037177	1642	0.11023	0.739884
rs2160992	172755	2928.93	0.177005	1645	0.87653	0.349155
rs918313	172767	2929.16	0.064648	1628	0.23077	0.630952
rs372623	172787	2929.19	0.041097	1649	0.1898	0.66308
rs360412	172790	2929.2	0.035537	1645	0.1344	0.713914
rs360402	172792	2929.32	0.048379	1649	0.24393	0.621384
rs83615	172794	2929.36	0.012132	1644	0.00942	0.922677
rs2124147	172878	2930.46	0.193519	1647	4.56514	0.032629
rs12632647	172902	2930.48	0.200847	1649	3.3749	0.0661967
rs9866473	172922	2930.55	0.193744	1646	4.5939	0.032086
rs7616441	172930	2930.55	0.131491	1645	1.80699	0.17887
rs6801138	172946	2930.55	0.102208	1646	1.10443	0.293296
rs11708205	172954	2930.55	0.203324	1643	2.50942	0.113168
rs9872465	172998	2930.76	0.116962	1645	0.97116	0.324391
rs13075194	173004	2930.76	0.043986	1649	0.21455	0.643221
rs13092828	173007	2930.78	0.000292	1649	1e-05	0.997422
rs10936701	173014	2930.95	0.017198	1649	0.01234	0.911563
rs9848505	173028	2931.13	0.025229	1648	0.07923	0.778337
rs3850186	173031	2931.13	0.072819	1647	0.6181	0.431756
rs9817267	173033	2931.13	0.010739	1648	0.01425	0.904978
rs3896023	173034	2931.23	0.014408	1648	0.02461	0.875355
rs7620616	173036	2931.23	0.044171	1648	0.11126	0.738711
rs4894514	173041	2931.23	0.131626	1647	2.16304	0.141365
rs3850188	173043	2931.32	0.282082	1646	3.95065	0.0468532
rs3929518	173045	2931.33	0.067184	1649	0.55577	0.455971
rs1828671	173064	2935.63	0.08707	1643	0.62917	0.42766
rs3850193	173076	2935.96	0.16959	1649	3.61295	0.0573314
rs11914354	173079	2935.96	0.129626	1648	1.46463	0.226194
rs9825237	173082	2935.96	0.284226	1646	7.3871	0.00656934
rs11919089	173090	2935.96	0.188834	1643	2.41786	0.119959
rs4618247	173094	2935.96	0.044007	1648	0.11817	0.731027
rs9865258	173105	2936.21	0.211442	1645	5.37869	0.0203841
rs4894786	173128	2936.21	0.175946	1642	3.78521	0.0517074
rs6792542	173138	2936.21	0.161208	1647	2.51376	0.112857
rs13099275	173149	2937.02	0.14313	1646	1.3143	0.251618
rs6777271	173156	2937.02	0.028091	1646	0.09292	0.7605
rs7619106	173163	2937.12	0.114055	1646	1.33874	0.247256
rs3861381	173166	2937.12	0.012188	1648	0.01725	0.895496
rs4243421	173167	2937.45	0.084643	1638	0.44976	0.502447
rs6794800	173179	2939.12	0.103146	1649	0.91439	0.338953
rs1499814	173189	2939.12	0.01238	1648	0.01235	0.911515
rs476651	173210	2939.19	0.098664	1645	0.57014	0.450203
rs817797	173214	2939.87	0.05489	1648	0.34373	0.557683
rs12497673	173219	2940.93	0.124923	1644	0.94955	0.329834
rs472728	173222	2940.93	0.075268	1643	0.66602	0.414444
rs6781921	173230	2941.22	0.060804	1645	0.44605	0.504217
rs9852803	173233	2941.22	0.014942	1645	0.02505	0.874254
rs559235	173238	2941.27	0.072788	1647	0.5574	0.45531
rs2219263	173270	2944.21	0.086197	1642	0.81155	0.367663
rs11929416	173274	2944.21	0.027951	1648	0.02032	0.886659
rs4894799	173278	2944.21	0.08044	1643	0.69832	0.403348
rs4894803	173283	2944.21	0.045651	1647	0.2496	0.617359
rs1353894	173290	2944.31	0.001107	1644	0.00014	0.990548
rs11924824	173310	2944.31	0.049481	1648	0.26591	0.60609
rs6787115	173325	2946.19	0.051589	1649	0.25982	0.610245
rs6763884	173330	2946.19	0.037992	1644	0.156	0.692869
rs6445040	173341	2947.32	0.078502	1646	0.62798	0.428096
rs3980306	173346	2947.32	0.031968	1648	0.12409	0.724637
rs9825202	173353	2948.2	0.088704	1647	0.94872	0.330047
rs6790174	173356	2948.2	0.018325	1648	0.02922	0.864277
rs10936713	173359	2949.45	0.076039	1648	0.58466	0.444492
rs9839226	173361	2949.45	0.051621	1648	0.32422	0.569081
rs4435670	173363	2949.45	0.031435	1648	0.09017	0.763955
rs6768553	173377	2950.93	0.008083	1649	0.00598	0.938363
rs12633433	173386	2950.93	0.009789	1648	0.00497	0.943802
rs9837802	173392	2950.93	0.058543	1648	0.22034	0.638782
rs9853317	173400	2951.83	0.025704	1648	0.01756	0.894569
rs6414541	173403	2952.02	0.079381	1649	0.23354	0.628912
rs6803181	173415	2952.02	0.115138	1648	0.48704	0.485249
rs6445047	173420	2952.02	0.001193	1648	0.00011	0.991708
rs7428410	173426	2952.02	0.074303	1644	0.41488	0.519501
rs13073573	173428	2952.02	0.081654	1646	0.49645	0.481065
rs4364195	173434	2952.02	0.062567	1640	0.28338	0.594497
rs7614432	173439	2952.02	0.132771	1639	0.85267	0.355798
rs1039027	173448	2952.02	0.019513	1648	0.04447	0.832983
rs12637941	173455	2952.07	0.213838	1648	1.93366	0.164358
rs13094089	173456	2952.07	0.024359	1646	0.06546	0.798073
rs6809001	173475	2952.22	0.089396	1648	0.3983	0.527971
rs10513699	173476	2952.22	0.017072	1648	0.00799	0.928782
rs4894535	173478	2952.36	0.135768	1647	1.1394	0.28578
rs9812681	173481	2952.4	0.079839	1647	0.45429	0.500303
rs9838734	173486	2952.92	0.097919	1647	0.77193	0.37962
rs12494991	173494	2953.58	0.290144	1649	7.26339	0.00703744
rs16845307	173499	2953.68	0.0472	1648	0.19257	0.660785
rs4586843	173504	2953.73	0.122907	1646	1.7489	0.186015
rs7613643	173509	2953.73	0.018547	1647	0.0241	0.876642
rs6773689	173514	2953.73	0.030247	1646	0.08771	0.767113
rs7642511	173529	2953.95	0.186736	1647	3.04664	0.0809044
rs6787360	173531	2954.53	0.017483	1642	0.00762	0.930421
rs669552	173536	2955.93	0.003321	1644	0.0005	0.982126
rs7610481	173539	2955.93	0.070165	1648	0.17295	0.677502
rs570549	173542	2955.93	0.073874	1645	0.54819	0.45906
rs10513701	173548	2956.08	0.066895	1649	0.13318	0.715161
rs6804183	173566	2956.08	0.104637	1644	0.82587	0.36347
rs9917745	173569	2956.08	0.07207	1648	0.15897	0.690105
rs660239	173571	2956.08	0.010955	1643	0.01423	0.905045
rs553685	173572	2956.08	0.37053	1646	3.83723	0.0501261
rs4894544	173574	2956.08	0.011763	1641	0.00541	0.941362
rs953882	173580	2956.08	0.056606	1649	0.30249	0.582327
rs590374	173581	2956.08	0.006462	1643	0.00282	0.957684
rs9870218	173585	2956.08	0.061716	1649	0.15932	0.689779
rs12634057	173603	2956.54	0.039735	1649	0.17109	0.679141
rs9856558	173605	2956.96	0.045792	1645	0.24239	0.622484
rs493789	173614	2957.3	0.144588	1649	1.02464	0.31142
rs2593858	173616	2957.3	0.022119	1648	0.05451	0.815395
rs520418	173622	2957.3	0.041191	1647	0.13707	0.71121
rs16845548	173628	2957.3	0.22664	1648	2.33813	0.126241
rs558572	173640	2957.3	0.093042	1646	0.58749	0.44339
rs1403637	173641	2957.3	0.015703	1643	0.02879	0.865276
rs565105	173645	2957.3	0.071526	1641	0.46545	0.495088
rs9819506	173653	2957.72	0.095019	1641	0.86724	0.351719
rs10513702	173670	2957.8	0.001357	1648	0.00022	0.988112
rs11713751	173676	2957.8	0.069986	1649	0.54628	0.459841
rs6777318	173689	2958.02	0.007395	1648	0.00574	0.939602
rs2041693	173698	2958.54	0.001848	1647	0.0004	0.98405
rs1992868	173704	2958.55	0.019376	1648	0.0402	0.841098
rs9859259	173706	2958.55	0.020188	1649	0.04779	0.826956
rs3181139	173711	2958.61	0.126039	1649	1.30444	0.253404
rs3136597	173711	2958.61	0.105824	1648	0.91153	0.339708
rs4894559	173716	2958.61	0.001935	1642	0.00035	0.984997
rs231983	173719	2958.68	0.044251	1644	0.21867	0.640055
rs365238	173725	2958.68	0.090599	1640	0.49992	0.479536
rs233998	173726	2958.81	0.015841	1645	0.01956	0.888777
rs9854603	173728	2959.74	0.150163	1648	1.41134	0.234834
rs3850170	173735	2959.94	0.143696	1648	2.39911	0.121404
rs9872592	173740	2959.94	0.00794	1646	0.01081	0.917187
rs232000	173753	2960.72	0.01468	1646	0.02294	0.8796
rs231998	173756	2960.87	0.06562	1645	0.52677	0.467967
rs231989	173759	2960.97	0.115575	1649	1.25548	0.262508
rs2286983	173775	2961.06	0.126623	1645	1.34459	0.246226
rs234062	173777	2961.06	0.104254	1638	1.09144	0.296152
rs11918360	173785	2962.39	0.164626	1645	3.18814	0.0741745
rs234055	173794	2962.82	0.015116	1648	0.02237	0.8811
rs234044	173796	2962.86	0.073233	1644	0.63693	0.424823
rs234029	173803	2964.08	0.347412	1622	2.51681	0.112639
rs9872004	173805	2964.1	0.058259	1646	0.095	0.757912
rs234025	173823	2964.65	0.153908	1648	2.78277	0.0952833
rs3205144	173832	2964.67	0.064962	1648	0.38748	0.533627
rs234015	173836	2964.75	0.083842	1644	0.83461	0.360943
rs3932352	173839	2964.81	0.001696	1645	0.00036	0.984952
rs98106	173845	2964.81	0.152461	1645	2.35322	0.125024
rs2302815	173849	2965.26	0.413378	1646	6.88971	0.00866931
rs6778941	173851	2965.81	0.037203	1646	0.16287	0.686527
rs10513704	173855	2965.97	0.10813	1648	0.84426	0.358182
rs6445071	173855	2965.97	0.04366	1648	0.20395	0.651554
rs6796724	173857	2965.97	0.119301	1647	1.30727	0.25289
rs669376	173857	2967.29	0.020248	1648	0.04287	0.835979
rs9883329	173867	2970.43	0.089349	1649	0.91627	0.338456
rs4894576	173883	2974.05	0.117081	1647	1.57933	0.208858
rs494694	173887	2974.81	0.229602	1647	6.00235	0.0142868
rs4894584	173907	2975.15	0.045905	1646	0.23995	0.624244
rs2276805	173911	2975.15	0.029418	1647	0.09184	0.761853
rs4894585	173931	2975.17	0.102557	1648	0.96948	0.324809
rs10513703	173931	2975.17	0.064853	1634	0.50992	0.475171
rs4894588	173933	2975.17	0.147422	1648	0.55419	0.456609
rs4894592	173935	2975.17	0.271023	1642	0.06439	0.799687
rs7612516	173940	2975.17	0.034967	1645	0.10046	0.751284
rs6773781	173940	2975.17	0.057204	1647	0.38302	0.535992
rs4894593	173945	2975.19	0.101383	1647	0.25699	0.612193
rs7646507	173959	2975.31	0.457844	1648	4.23636	0.0395669
rs4331694	174021	2975.31	0.049482	1648	0.29579	0.586533
rs12486597	174024	2975.31	0.049392	1638	0.29634	0.586187
rs12486238	174032	2975.31	0.055735	1649	0.37892	0.538184
rs4129765	174038	2975.31	0.228479	1648	4.12597	0.0422298
rs9290452	174045	2975.47	0.37872	1647	3.47598	0.0622657
rs7433573	174047	2975.71	0.007642	1649	0.0056	0.940369
rs1909519	174053	2975.71	0.141161	1646	2.1857	0.139298
rs1553176	174055	2975.71	0.251641	1647	4.50487	0.0337985
rs981996	174056	2975.71	0.077452	1647	0.39768	0.52829
rs13066810	174059	2975.71	0.181812	1648	2.03659	0.153553
rs1499626	174065	2976.45	0.010195	1646	0.0063	0.936754
rs6799845	174074	2977.21	0.064019	1649	0.41909	0.517391
rs4299505	174077	2977.25	0.067139	1649	0.56459	0.452416
rs10451925	174095	2977.3	0.019988	1646	0.04361	0.834574
rs968629	174117	2977.43	0.047907	1647	0.27943	0.597072
rs4072800	174130	2977.43	0.062777	1639	0.42286	0.515514
rs4894438	174140	2977.61	0.088808	1646	0.59822	0.439259
rs1353868	174144	2977.62	0.017905	1648	0.03721	0.84703
rs10804851	174153	2977.76	0.07184	1647	0.51521	0.472894
rs9864296	174156	2978.84	0.03628	1646	0.15903	0.690049
rs12497957	174165	2978.84	0.023264	1647	0.05903	0.808038
rs12630349	174167	2978.84	0.032586	1646	0.05024	0.822644
rs6445091	174178	2978.92	0.044497	1646	0.24216	0.622649
rs4894604	174193	2978.98	0.212838	1648	1.63784	0.200622
rs7632999	174199	2978.98	0.055238	1648	0.26773	0.604858
rs1878006	174205	2978.98	0.018201	1647	0.02792	0.867289
rs791832	174211	2979.3	0.064817	1646	0.36303	0.546827
rs506433	174239	2979.88	0.021292	1630	0.0307	0.860919
rs508508	174250	2979.96	0.075292	1644	0.36429	0.546133
rs10936741	174256	2980.4	0.227538	1648	1.24362	0.264774
rs7628883	174263	2980.4	0.12098	1647	0.78768	0.374802
rs1588873	174271	2980.4	0.088494	1647	0.79761	0.371809
rs1878007	174282	2980.4	0.053876	1649	0.20699	0.649139
rs1515445	174297	2981.46	0.069157	1648	0.2287	0.632489
rs1811763	174300	2981.46	0.093638	1648	0.50504	0.477296
rs6778909	174306	2981.46	0.055397	1648	0.15697	0.69196
rs11919819	174316	2981.49	0.149294	1648	1.38256	0.239666
rs1515442	174318	2981.49	0.043929	1641	0.18498	0.667132
rs1515441	174318	2981.5	0.063085	1649	0.20011	0.65463
rs11708501	174326	2981.76	0.08595	1649	0.49001	0.483924
rs1512747	174334	2981.76	0.09092	1640	0.83206	0.361679
rs10460879	174341	2982.06	0.041873	1649	0.18895	0.663793
rs7620000	174343	2982.12	0.136301	1647	1.45754	0.227322
rs1512744	174364	2982.22	0.171681	1649	2.22298	0.135971
rs1512743	174367	2982.39	0.066415	1644	0.39184	0.531333
rs7611388	174372	2982.41	0.203042	1649	0.88755	0.346142
rs7611825	174379	2982.41	0.199587	1639	0.86505	0.352329
rs2861203	174433	2982.63	0.036196	1647	0.13217	0.716193
rs792127	174456	2983.17	0.028352	1643	0.06619	0.79697
rs792128	174457	2983.26	0.056287	1645	0.35682	0.550277
rs792354	174457	2983.65	0.141661	1643	2.16702	0.140999
rs10936746	174457	2984.38	0.069075	1646	0.43923	0.507494
rs9290468	174469	2984.42	0.034707	1644	0.14368	0.704648
rs10936748	174484	2984.7	0.034278	1642	0.10015	0.751644
rs2030398	174489	2984.7	0.02079	1647	0.03648	0.848519
rs9840933	174493	2984.75	0.071387	1646	0.29747	0.585473
rs705041	174501	2985.56	0.021934	1645	0.05069	0.821874
rs7622349	174505	2986.99	0.075094	1646	0.42669	0.513618
rs1392120	174509	2986.99	0.022131	1647	0.04378	0.834264
rs10513709	174510	2986.99	0.079786	1643	0.48017	0.488347
rs9828841	174533	2986.99	0	0	0	1
rs1520599	174547	2986.99	0.086619	1642	0.5725	0.449267
rs632916	174593	2987.04	0.071984	1641	0.5846	0.444513
rs583514	174597	2987.12	0.070705	1649	0.60769	0.435659
rs488029	174602	2987.13	0.046623	1648	0.2643	0.607184
rs541651	174610	2987.23	0.096618	1647	1.00664	0.31571
rs7649709	174613	2987.54	0.002445	1648	0.0005	0.98211
rs532021	174613	2987.57	0.120033	1642	0.99476	0.318581
rs605211	174615	2987.79	0.031524	1647	0.11336	0.736355
rs247967	174623	2987.79	0.043431	1649	0.18359	0.668306
rs247979	174635	2988.07	0.076488	1644	0.57897	0.446718
rs584633	174636	2989.4	0.133092	1646	1.71337	0.190549
rs11721044	174638	2989.6	0.12339	1647	0.77042	0.380088
rs247968	174659	2989.85	0.17977	1648	3.51298	0.0608897
rs665913	174663	2989.88	0.048652	1648	0.11858	0.730579
rs247970	174669	2989.88	0.243578	1647	4.06047	0.0438983
rs1030809	174675	2989.88	0.04649	1649	0.13375	0.71458
rs635255	174681	2989.88	0.002427	1647	0.00055	0.981373
rs548436	174692	2989.88	0.261469	1647	4.66654	0.0307558
rs1523344	174712	2990.12	0.120389	1647	1.71813	0.189934
rs1080310	174764	2990.18	0.1303	1639	1.88394	0.169887
rs9844612	174772	2990.18	0.131217	1645	1.93921	0.163754
rs3853387	174799	2992.87	0.070777	1645	0.22842	0.6327
rs16828127	174801	2993.06	0.157914	1649	1.07664	0.299451
rs3844523	174805	2993.09	0.112645	1646	0.95222	0.329155
rs10513715	174806	2993.34	0.060869	1647	0.19339	0.660107
rs9820667	174811	2993.34	0.008897	1646	0.00804	0.928573
rs3844524	174812	2993.34	0.024358	1647	0.03532	0.850919
rs9852917	174819	2993.34	0.037032	1646	0.07105	0.78981
rs16848070	174821	2993.34	0.050109	1649	0.07737	0.780895
rs4894620	174823	2993.37	0.021396	1648	0.03426	0.853156
rs6801163	174827	2993.64	0.005754	1642	0.0026	0.959371
rs9290475	174831	2993.64	0.069411	1644	0.49548	0.481491
rs16828799	174836	2993.72	0.144654	1561	1.32376	0.249918
rs9290476	174862	2993.8	0.01309	1649	0.0116	0.914216
rs9290477	174862	2993.8	0.062202	1647	0.42904	0.512458
rs1553121	174870	2993.84	0.063394	1645	0.4432	0.505581
rs2133285	174871	2993.84	0.020029	1642	0.0221	0.881811
rs11710418	174877	2993.84	0.084432	1642	0.51335	0.473694
rs1393450	174885	2993.84	0.064507	1595	0.2592	0.61067
rs9856063	174897	2994.03	0.050561	1648	0.04439	0.833132
rs987741	174901	2997.22	0.05405	1644	0.33805	0.560955
rs959148	174905	2997.73	0.074586	1646	0.67706	0.410603
rs13098487	174907	2997.73	0.019242	1648	0.03614	0.849225
rs2046719	174922	2997.76	0.068586	1646	0.52515	0.468651
rs3850180	174924	2997.76	0.231397	1649	3.04895	0.0807892
rs9877840	174924	2997.76	0.152488	1648	1.28162	0.257598
rs1488562	174934	2997.86	0.026928	1648	0.07115	0.789675
rs1488564	174937	2997.86	0.076561	1648	0.68505	0.407854
rs1994507	174942	2997.9	0.102628	1649	1.2748	0.258869
rs722472	174950	3001.84	0.12015	1649	0.87855	0.348599
rs1387004	174952	3002.01	0.080914	1648	0.73977	0.389736
rs2046718	174955	3002.01	0.141588	1649	1.71903	0.189817
rs9863894	174960	3003.8	0.044662	1645	0.19622	0.657787
rs1488545	174966	3004.3	0.028108	1645	0.05224	0.819208
rs9879266	174972	3004.4	0.091911	1645	0.90147	0.342388
rs9830510	174977	3004.49	0.079712	1648	0.40629	0.523858
rs9818020	174980	3004.54	0.14365	1646	1.93305	0.164425
rs10513719	174993	3004.61	0.118293	1649	1.25457	0.262681
rs1873039	174994	3004.61	0.095757	1649	0.85547	0.355011
rs13074723	175005	3004.61	0.134614	1645	1.69958	0.192343
rs1488547	175008	3004.61	0.14783	1647	2.02419	0.154811
rs9290481	175014	3004.61	0.0702	1646	0.27951	0.59702
rs2101459	175020	3004.61	0.201133	1648	1.88695	0.169547
rs1873038	175020	3004.61	0.069116	1646	0.27352	0.600983
rs2861598	175028	3004.61	0.148525	1648	2.05381	0.151826
rs1948158	175035	3004.72	0.136114	1647	1.74957	0.18593
rs1948162	175041	3004.72	0.065198	1649	0.23399	0.628581
rs2861593	175048	3005.07	0.049013	1648	0.23758	0.625959
rs1545991	175056	3005.07	0.164647	1630	1.21022	0.271289
rs1488553	175057	3005.1	0.148005	1648	1.017	0.313232
rs4621354	175071	3005.55	0.012926	1649	0.01016	0.919703
rs9835385	175085	3005.63	0.108706	1649	1.18931	0.275469
rs4399918	175087	3005.63	0.16481	1648	1.16138	0.281179
rs12630744	175098	3005.63	0.119285	1647	0.6374	0.424655
rs4280663	175106	3005.74	0.048881	1648	0.22572	0.634715
rs4513478	175109	3005.74	0.028856	1647	0.07615	0.782584
rs4894636	175130	3006.29	0.067053	1649	0.3636	0.546515
rs1388475	175138	3006.33	0.089173	1647	0.77286	0.379333
rs12490818	175144	3006.33	0.104338	1647	1.04558	0.306528
rs963350	175165	3006.33	0.009446	1646	0.00549	0.940944
rs6792822	175180	3006.37	0.038507	1646	0.18316	0.668673
rs12494045	175183	3006.37	0.106326	1649	0.80145	0.370659
rs1388478	175195	3006.37	0.112499	1646	0.67642	0.410821
rs13078193	175200	3006.37	0.167499	1647	2.45232	0.117351
rs291928	175211	3006.37	0.019063	1648	0.01025	0.91936
rs9812924	175216	3006.37	0.112605	1646	0.94628	0.330668
rs291939	175236	3006.46	0.054338	1166	0.12946	0.718992
rs9290490	175243	3007.38	0.053046	1645	0.19859	0.65586
rs9854235	175252	3007.38	0.011009	1649	0.00546	0.941108
rs6445137	175258	3007.38	0.146392	1645	1.33643	0.247665
rs7639877	175284	3007.65	0.040026	1649	0.09481	0.758148
rs16833234	175294	3007.67	0.003956	1643	0.00098	0.974966
rs6762629	175300	3007.67	0.050125	1647	0.28087	0.596134
rs9872442	175301	3007.67	0.062322	1648	0.17808	0.673029
rs4140699	175327	3007.89	0.001739	1646	0.00022	0.988153
rs7626528	175330	3007.91	0.085851	1646	0.24044	0.623887
rs6445141	175336	3007.91	0.002254	1649	0.0003	0.986109
rs6777593	175339	3007.92	0.234527	1643	1.38769	0.238796
rs9821957	175341	3008.42	0.116242	1648	0.23236	0.629778
rs11919911	175349	3008.7	0.193994	1640	0.78469	0.37571
rs11927722	175349	3008.77	0.028365	1645	0.06181	0.803664
rs725800	175352	3008.79	0.058375	1608	0.26515	0.606603
rs7612490	175360	3009.45	0.034147	1645	0.08473	0.770991
rs7625721	175373	3009.57	0.178698	1609	0.67015	0.413
rs10513722	175381	3009.63	0.097254	1649	0.52426	0.469032
rs4894645	175384	3009.66	0.006934	1649	0.00285	0.957411
rs2193744	175388	3009.68	0.040067	1642	0.1843	0.667701
rs1549100	175400	3009.68	0.024546	1646	0.05539	0.813936
rs4494938	175404	3009.68	0.110483	1646	0.87375	0.349919
rs1421420	175408	3009.77	0.016617	1648	0.0256	0.872877
rs6769495	175428	3010.25	0.046905	1647	0.25011	0.616996
rs2111956	175433	3010.25	0.054126	1648	0.23781	0.625794
rs961882	175444	3010.25	0.016363	1646	0.03103	0.860175
rs4894661	175454	3010.25	0.138204	1647	1.57082	0.210088
rs690708	175457	3010.65	0.373697	1648	8.5646	0.00342762
rs525179	175484	3011	0.181093	1646	1.77401	0.182887
rs811197	175493	3011.02	0.052179	1647	0.32911	0.566182
rs6445164	175509	3011.02	0.160523	1645	1.95583	0.16196
rs9290498	175512	3011.02	0.026402	1647	0.03199	0.858046
rs11926733	175531	3011.1	0.099995	1648	0.86754	0.351638
rs7619510	175556	3011.1	0.122686	1648	1.3389	0.247228
rs4894469	175561	3011.1	0.21537	1648	2.56846	0.109014
rs11716289	175584	3012.12	0.059004	1649	0.4098	0.522071
rs1522249	175587	3012.12	0.094215	1642	0.70133	0.402336
rs1915102	175595	3012.14	0.06218	1646	0.45758	0.498756
rs1850954	175600	3012.14	0.052629	1649	0.19889	0.655616
rs11919168	175605	3012.25	0.080063	1642	0.74517	0.388009
rs6783143	175607	3012.42	0.090329	1648	1.0267	0.310934
rs11714539	175623	3012.76	0.156019	1648	2.71281	0.0995457
rs9830993	175649	3012.93	0.097902	1647	1.19508	0.274307
rs4894675	175673	3012.94	0.169133	1647	3.09951	0.0783161
rs12632844	175708	3013.23	0.170215	1646	3.41058	0.0647796
rs9849500	175719	3013.35	0.04518	1647	0.22123	0.638103
rs1515592	175724	3013.35	0.005797	1648	0.00308	0.955761
rs6772350	175729	3013.35	0.001396	1648	0.00015	0.990255
rs1473977	175733	3014.82	0.17196	1649	2.2247	0.135819
rs2861835	175735	3014.82	0.025855	1591	0.07124	0.789545
rs1515603	175739	3014.82	0.042298	1645	0.06574	0.797642
rs9290503	175757	3015.71	0.063302	1645	0.4712	0.492434
rs1515585	175760	3020.79	0.115472	1647	1.48423	0.223113
rs13059753	175770	3021.2	0.17949	1649	2.26062	0.132701
rs1399796	175779	3021.2	0.083692	1647	0.78202	0.376526
rs2861837	175780	3021.2	0.10888	1646	1.35553	0.244314
rs9855684	175784	3021.22	0.093754	1648	0.99397	0.318773
rs685963	175791	3021.27	0.009979	1640	0.00708	0.932955
rs476586	175798	3021.37	0.194533	1642	3.06608	0.0799418
rs13084517	175802	3021.92	0.159808	1647	3.16615	0.0751793
rs628737	175816	3021.97	0.162834	1649	3.31822	0.0685161
rs667269	175822	3022	0.006673	1649	0.00274	0.958235
rs13072735	175825	3022.2	0.150832	1646	2.73431	0.0982139
rs556852	175831	3022.2	0.317468	1648	5.48417	0.0191894
rs545495	175834	3022.42	0.161947	1643	2.65881	0.102978
rs10936812	175838	3022.51	0.046592	1646	0.14121	0.707081
rs4365637	175840	3022.61	0.067857	1646	0.53167	0.465908
rs9824107	175843	3022.71	0.070971	1644	0.35536	0.551095
rs693471	175850	3023.13	0.05059	1626	0.25893	0.610854
rs494069	175857	3023.13	0.024748	1648	0.07289	0.787173
rs597182	175879	3023.14	0.201545	1645	3.69373	0.0546172
rs575582	175879	3023.14	0.124189	1644	1.56241	0.211312
rs12493995	175885	3023.14	0.269829	1646	1.63223	0.201395
rs475289	175893	3023.93	0.029458	1649	0.10237	0.749
rs552008	175898	3023.94	0.037502	1649	0.17125	0.679001
rs12494312	175901	3024.58	0.282308	1649	2.68074	0.101569
rs9834476	175903	3025.45	0.107382	1649	1.15147	0.283242
rs11719844	175909	3025.94	0.180187	1647	3.03369	0.0815522
rs563892	175920	3026.02	0.107118	1648	0.81887	0.365512
rs13325005	175927	3026.02	0.018148	1648	0.02839	0.866196
rs572786	175933	3026.02	0.245586	1646	5.76207	0.0163758
rs9846937	175944	3026.02	0.169282	1649	3.40323	0.0650689
rs9850617	175950	3026.08	0.212001	1649	1.60536	0.205145
rs1184856	175954	3026.17	0.003381	1647	0.00106	0.974067
rs6778906	175959	3026.18	0.332711	1649	3.58644	0.0582529
rs16864198	175969	3026.21	0.180539	1647	2.3998	0.121351
rs538340	175977	3026.25	0.175516	1639	3.6606	0.0557137
rs9290515	175979	3026.25	0.069052	1648	0.46937	0.493279
rs1626693	175984	3026.29	0.307727	1648	9.39046	0.00218118
rs7648550	175989	3026.29	0.27209	1648	8.0819	0.00447096
rs1515610	175994	3026.32	0.238478	1497	3.3661	0.0665513
rs1588896	175999	3026.42	0.082044	1580	0.75661	0.384393
rs7609643	176003	3026.42	0.167744	1631	3.04063	0.0812042
rs6445183	176016	3026.42	0.165573	1647	3.34764	0.0673014
rs9872466	176046	3026.87	0.143312	1649	2.10342	0.14697
rs4894688	176058	3027.06	0.069845	1648	0.57556	0.448059
rs10513723	176063	3027.07	0.187532	1646	2.15643	0.141974
rs2222447	176064	3027.07	0.185849	1646	3.84798	0.0498059
rs1522996	176068	3027.11	0.028261	1648	0.07858	0.779234
rs10513726	176068	3027.13	0.173398	1649	1.87913	0.170433
rs9815798	176088	3027.2	0.054551	1649	0.2321	0.629972
rs4894690	176109	3027.25	0.052888	1640	0.28444	0.593807
rs6801807	176150	3027.69	0.127421	1647	1.43814	0.230441
rs11708020	176156	3027.69	0.176434	1621	2.45363	0.117254
rs10513729	176164	3028.05	0.067773	1649	0.54453	0.460561
rs2861900	176165	3028.05	0.05515	1647	0.35216	0.552891
rs11719400	176173	3029.87	0.096631	1647	1.01987	0.312549
rs4348006	176207	3030.13	0.017041	1648	0.01973	0.888291
rs6786297	176209	3030.13	0.059353	1640	0.18016	0.671236
rs9868994	176216	3030.2	0.045488	1648	0.1433	0.705024
rs13070767	176219	3030.23	0.182015	1634	2.49251	0.114389
rs7432623	176222	3030.51	0.019412	1647	0.02586	0.872253
rs9878945	176223	3030.53	0.154866	1649	0.87504	0.349564
rs9845338	176228	3030.58	0.122353	1639	0.63787	0.424483
rs9831769	176239	3030.93	0.111509	1644	1.20129	0.273064
rs12633726	176241	3031.01	0.118613	1649	1.05528	0.304295
rs4345075	176246	3031.01	0.132251	1649	1.74645	0.186324
rs9851386	176248	3031.01	0.139675	1649	1.63278	0.201318
rs6788065	176250	3031.01	0.319559	1647	4.50584	0.0337793
rs4349508	176258	3031.03	0.462189	1649	7.55113	0.00599725
rs9880874	176272	3031.25	0.127666	1647	1.36581	0.242533
rs11928561	176274	3031.32	0.378004	1648	6.68159	0.00974138
rs4453850	176281	3031.54	0.05726	1646	0.38223	0.53641
rs9823658	176283	3031.66	0.119458	1642	1.27403	0.259012
rs1463524	176291	3031.66	0.11449	1647	1.52804	0.216407
rs9823911	176297	3031.66	0.136775	1648	2.14299	0.143223
rs9836841	176298	3031.66	0.094087	1649	1.03707	0.308504
rs1461255	176301	3031.7	0.065064	1646	0.24291	0.622113
rs6782155	176310	3032	0.024958	1648	0.07325	0.786662
rs1461266	176322	3032	0.052679	1647	0.3358	0.562263
rs9874963	176335	3033.18	0.32236	1622	5.96987	0.0145524
rs6792698	176344	3034.76	0.02336	1648	0.04819	0.826248
rs1381136	176347	3034.76	0.042983	1642	0.20739	0.648818
rs7426492	176351	3034.76	0.004273	1647	0.0019	0.965247
rs2861997	176358	3034.76	0.127151	1646	0.63719	0.424732
rs9985272	176362	3034.76	0.12057	1648	0.52427	0.469027
rs1461272	176363	3034.76	0.036628	1647	0.15271	0.695964
rs9847578	176367	3034.79	0.041817	1646	0.09802	0.754219
rs2035108	176372	3034.79	0.064506	1648	0.22664	0.634025
rs10936824	176376	3034.79	0.003651	1645	0.00137	0.970431
rs1531386	176381	3034.8	0.103385	1645	0.87956	0.348321
rs1461281	176396	3034.89	0.086578	1649	0.85333	0.355612
rs2169318	176412	3035.72	0.039039	1649	0.17665	0.674266
rs1381122	176418	3037.01	0.084618	1645	0.28526	0.593275
rs6765162	176422	3037.01	0.04049	1642	0.18553	0.666659
rs6768672	176423	3037.01	0.175069	1649	2.41663	0.120053
rs4371530	176434	3037.03	0.221837	1644	4.69452	0.030259
rs6795495	176436	3037.03	0.214374	1647	4.40426	0.0358492
rs4295176	176437	3037.03	0.087137	1648	0.92225	0.336885
rs1463525	176444	3037.28	0.0576	1644	0.3808	0.537174
rs7619752	176449	3037.43	0.007695	1646	0.00445	0.946787
rs7622037	176451	3037.43	0.042258	1647	0.197	0.657149
rs1461249	176456	3037.49	0.102516	1648	0.71212	0.398742
rs6443296	176461	3038.84	0.092107	1641	0.88103	0.347921
rs6443300	176468	3038.98	0.14192	1646	1.72036	0.189647
rs9865213	176476	3039.51	0.153107	1328	1.77766	0.182437
rs9879950	176484	3040.65	0.037034	1649	0.15036	0.698189
rs7647764	176488	3040.74	0.092875	1639	0.72611	0.394147
rs10936840	176498	3041.13	0.140184	1643	1.41011	0.235038
rs7625843	176511	3041.48	0.146612	1644	2.49915	0.113908
rs9859819	176515	3041.48	0.273477	1646	4.69516	0.0302477
rs4894713	176525	3041.48	0.097654	1642	0.73351	0.391748
rs4132381	176530	3041.51	0.008507	1648	0.00885	0.925052
rs2161044	176533	3042.37	0.109865	1642	0.76732	0.381047
rs9821455	176538	3042.91	0.005672	1648	0.00148	0.969269
rs10490874	176539	3044.27	0.301142	1649	3.01502	0.0824966
rs2080787	176541	3044.43	0.179268	1648	3.87264	0.0490793
rs7629234	176542	3044.43	0.098735	1645	0.28772	0.591688
rs6772835	176546	3044.43	0.058287	1645	0.13164	0.716743
rs10936845	176548	3044.43	0.005762	1648	0.00105	0.974199
rs6783300	176549	3044.43	0.10004	1631	1.12529	0.288782
rs16825529	176551	3044.97	0.050909	1639	0.30514	0.580678
rs11915209	176552	3044.97	0.290543	1646	4.65943	0.0308835
rs6771725	176558	3044.97	0.0045	1635	0.00197	0.964568
rs4894485	176560	3044.97	0.12967	1643	1.88802	0.169426
rs12634318	176569	3044.97	0.096148	1644	0.98976	0.319802
rs9869663	176577	3045.09	0.136926	1645	2.27631	0.131364
rs6793266	176585	3045.17	0.036052	1643	0.14632	0.702081
rs753293	176593	3045.19	0.031262	1643	0.08453	0.771244
rs12495889	176598	3045.23	0.020265	1646	0.04502	0.831969
rs2193849	176601	3047.23	0.120181	1646	1.07175	0.300551
rs1549114	176604	3047.23	0.046789	1648	0.24248	0.622421
rs6773706	176619	3047.34	0.020694	1648	0.04037	0.840751
rs7613835	176632	3047.51	0.11283	1646	1.00136	0.316981
rs4141941	176654	3047.52	0.062906	1638	0.2882	0.591374
rs1549109	176660	3047.52	0.020503	1641	0.03198	0.858068
rs2902108	176662	3047.55	0.045032	1648	0.17342	0.677091
rs6803705	176666	3047.59	0.021025	1634	0.04177	0.838066
rs16825751	176668	3047.6	0.255717	1649	2.32844	0.127029
rs7433056	176669	3047.72	0.048595	1640	0.26122	0.609283
rs9290557	176678	3047.97	0.110393	1648	1.01116	0.314624
rs4894720	176683	3048	0.014044	1648	0.02173	0.882805
rs10513732	176689	3048	0.109286	1647	0.32741	0.567191
rs735591	176693	3048.14	0.058752	1648	0.17622	0.67464
rs2098570	176699	3048.32	0.116532	1648	0.53806	0.463239
rs4894489	176700	3048.32	0.056125	1646	0.36679	0.544761
rs6443305	176701	3048.32	0.079506	1648	0.593	0.441262
rs11714367	176714	3048.96	0.182851	1645	2.23557	0.134867
rs2112044	176716	3049.02	0.172064	1634	2.77245	0.0958995
rs2193847	176717	3049.02	0.016077	1646	0.00692	0.933716
rs10513733	176725	3049.04	0.175281	1645	0.9807	0.322027
rs16825909	176726	3049.13	0.378052	1645	6.28277	0.0121918
rs10804857	176729	3049.13	0.139117	1647	1.58583	0.207923
rs4243411	176745	3051.36	0.03274	1649	0.02994	0.862636
rs7638295	176750	3051.42	0.159816	1633	2.11015	0.146325
rs4632554	176754	3051.42	0.111417	1646	1.22169	0.269028
rs11706760	176762	3051.48	0.075375	1641	0.51189	0.474324
rs4243412	176765	3051.54	0.079725	1649	0.58059	0.44608
rs6764422	176769	3051.54	0.073166	1645	0.48415	0.486549
rs9858834	176772	3051.54	0.150177	1646	1.51159	0.218896
rs6781659	176807	3051.56	0.061728	1645	0.33857	0.560655
rs4894724	176812	3051.57	0.220917	1647	3.62869	0.0567915
rs6443312	176817	3051.65	0.063851	1647	0.29143	0.589304
rs7617982	176825	3051.95	0.166678	1647	2.25596	0.133101
rs7626653	176836	3051.95	0.169034	1647	2.46264	0.116583
rs2151610	176842	3051.95	0.15029	1649	1.85225	0.173522
rs1931173	176844	3051.95	0.149632	1647	1.82218	0.177054
rs9868563	176853	3052.55	0.075693	1647	0.13147	0.716913
rs9833254	176887	3052.55	0.238479	1646	4.05808	0.0439605
rs6763272	176902	3053.34	0.110873	1649	0.92273	0.336759
rs6443316	176924	3053.45	0.205741	1648	3.85865	0.0494902
rs11707329	176933	3053.45	0.004354	1643	0.00119	0.972451
rs9858278	176937	3053.45	0.187127	1643	3.53603	0.0600492
rs7637270	176945	3053.45	0.181899	1645	2.97665	0.0844739
rs7615214	176946	3053.45	0.177955	1646	3.09494	0.0785362
rs2902212	176964	3053.7	0.00524	1648	0.00179	0.966268
rs1931156	176971	3053.7	0.136158	1648	1.89356	0.168801
rs1931164	176980	3054.36	0.037894	1646	0.13367	0.714655
rs2862333	176990	3054.68	0.016322	1646	0.02373	0.877568
rs2184207	176993	3054.91	0.2117	1648	5.18439	0.0227907
rs2184212	176998	3055.8	0.039172	1648	0.09316	0.760197
rs6790940	176998	3055.8	0.084301	1647	0.34148	0.558979
rs6791089	176998	3055.8	0.209655	1647	1.21958	0.269444
rs1931170	177003	3055.8	0.009695	1648	0.00357	0.952336
rs1931169	177008	3055.87	0.015672	1647	0.02273	0.880165
rs4386512	177013	3055.98	0.179649	1647	1.74925	0.185971
rs4894733	177013	3055.98	0.292011	1638	1.92732	0.165052
rs9842785	177017	3055.98	0.029609	1647	0.08082	0.776183
rs9840501	177022	3055.98	0.00026	1642	0	0.998732
rs6801642	177024	3056.51	0.05419	1634	0.21767	0.640819
rs6790597	177028	3057.48	0.031849	1649	0.11209	0.737782
rs10936871	177038	3057.5	0.046564	1644	0.09727	0.75513
rs9869315	177038	3057.5	0.017934	1647	0.02358	0.877957
rs9833331	177042	3057.5	0.035341	1648	0.03679	0.847885
rs12493119	177046	3057.5	0.048955	1647	0.28122	0.595904
rs7619503	177060	3057.73	0.094723	1648	0.33853	0.560681
rs12493932	177070	3058.4	0.032972	1629	0.05766	0.81024
rs4243416	177077	3058.4	0.079681	1649	0.55107	0.45788
rs11921736	177102	3058.44	0.160108	1646	1.89423	0.168726
rs2862345	177112	3058.44	0.058767	1642	0.3479	0.555303
rs2862343	177118	3058.44	0.041201	1617	0.15797	0.691035
rs9862314	177123	3058.44	0.00501	1649	0.00286	0.95738
rs6806061	177131	3058.44	0.063843	1647	0.40467	0.524685
rs9815577	177139	3058.44	0.152654	1647	0.95259	0.329061
rs9884045	177141	3058.44	0.033846	1642	0.13373	0.714598
rs10804862	177152	3058.64	0.088853	1620	0.78939	0.374284
rs7614793	177155	3060.14	0.067716	1646	0.40852	0.522721
rs12634210	177157	3060.14	0.079521	1641	0.55393	0.456715
rs2862403	177177	3060.14	0.087803	1643	0.67791	0.410306
rs1320287	177205	3060.14	0.391653	1647	2.67955	0.101644
rs1879159	177235	3060.16	0.199575	1594	3.4966	0.0614949
rs9882167	177250	3060.46	0.111253	1648	0.91651	0.338394
rs9821038	177258	3060.69	0.298435	1647	5.98845	0.0143999
rs7653056	177273	3060.69	0.101552	1648	0.73153	0.392387
rs7609811	177342	3060.69	0.169593	1648	3.18209	0.0744495
rs1921467	177349	3061.24	0.008437	1649	0.00467	0.94552
rs7626997	177372	3061.24	0.02997	1642	0.07936	0.778161
rs9837115	177379	3061.3	0.037059	1644	0.17037	0.67978
rs4894505	177404	3061.31	0.001489	1648	0.00024	0.987704
rs11923600	177410	3061.35	0.022653	1639	0.03135	0.859469
rs1921476	177412	3061.4	0.009708	1635	0.01143	0.914848
rs10936879	177420	3061.49	0.127252	1644	1.81765	0.177593
rs7615876	177441	3061.55	0.164874	1644	1.97939	0.159455
rs12107684	177441	3061.55	0.229291	1648	4.1217	0.0423365
rs1483617	177443	3061.55	0.193762	1645	4.32942	0.0374591
rs1483622	177490	3061.55	0.059828	1646	0.23683	0.626506
rs9812934	177492	3061.55	0.085366	1649	0.87283	0.350172
rs2046352	177497	3061.55	0.233334	1648	2.93887	0.086471
rs12636009	177506	3061.88	0.109141	1647	1.08188	0.298276
rs1483628	177510	3062.2	0.169873	1645	1.605	0.205196
rs1483632	177516	3064.35	0.023067	1649	0.0606	0.805545
rs4894763	177518	3064.35	0.07438	1648	0.60449	0.436871
rs2220099	177528	3064.35	0.014696	1646	0.02458	0.875425
rs2626479	177553	3064.46	0.06284	1646	0.30115	0.58316
rs6800635	177561	3064.46	0.098567	1648	0.25136	0.616122
rs301231	177569	3064.47	0.160394	1644	1.55613	0.212232
rs301221	177575	3064.49	0.068799	1638	0.40567	0.524176
rs1564731	177580	3064.49	0.089281	1648	0.88966	0.345569
rs301181	177609	3064.49	0.196671	1643	2.22581	0.135721
rs301191	177622	3064.52	0.105025	1646	0.77241	0.379472
rs301193	177622	3064.52	0.070544	1638	0.33469	0.562909
rs1483940	177640	3064.54	0.105062	1649	0.507	0.47644
rs7651271	177642	3064.54	0.183718	1645	2.6604	0.102875
rs7619454	177655	3064.59	0.008566	1647	0.00863	0.925989
rs2862476	177665	3064.74	0.066619	1646	0.43166	0.511176
rs2862478	177679	3064.78	0.093142	1640	0.45031	0.502188
rs838116	177690	3064.87	0.172729	1638	2.49152	0.114461
rs2219108	177690	3064.87	0.152216	1646	1.42379	0.232781
rs1156688	177695	3066.1	0.066723	1643	0.41094	0.521495
rs9812654	177698	3066.1	0.067536	1645	0.19186	0.661374
rs1377828	177728	3066.34	0.058359	1645	0.2999	0.583947
rs7636407	177736	3066.34	0.01033	1647	0.00914	0.923816
rs6443357	177772	3068.14	0.052403	1647	0.22562	0.634791
[truncated: 1,481 more rows]
